# Supplementary material for: Immune gene expression in the mosquito vector Culex quinquefasciatus during an avian malaria infection
Source: Mol Ecol. 2022 Dec 14;32(4):904–19. doi: 10.1111/mec.16799 (PMC10108303; doi:10.1111/mec.16799)
Supplement: Supplementary file 3 — Table S1 [file MEC-32-904-s002.zip]

Archive with 4 entries (4 files):
- Sup Mat Table 1A.xlsx
- Sup Mat Table 1B.xlsx
- Sup Mat Table 1C.xlsx
- Sup Mat Table 1D.xlsx
