# Supplementary material for: Immune gene expression in the mosquito vector Culex quinquefasciatus during an avian malaria infection
Source: Mol Ecol. 2022 Dec 14;32(4):904–19. doi: 10.1111/mec.16799 (PMC10108303; doi:10.1111/mec.16799)
Supplement: Supplementary file 3 — Table S1 [file MEC-32-904-s002.zip › Sup Mat Table 1A.xlsx]

## Sheet: TOLL
Gene_name	baseMean	log2FoldChange	lfcSE	stat	pvalue	padj	Name in figure 3C
CPIJ000312	752.941	-2.62672	0.327804	-8.0131	1.11851e-15	4.61811e-14	R13
CPIJ000337	6704.63	-0.251133	0.260206	-0.965133	0.334478	0.455287	O1
CPIJ001059	19.7163	-0.679135	0.445388	-1.52482	0.127305	0.213039	O2
CPIJ001069	83.4954	-0.633512	0.304098	-2.08325	0.0372285	0.0771208	O3
CPIJ001272	364.22	-0.369841	0.557331	-0.663592	0.506952	0.621156	O4
CPIJ001276	1127.97	1.62908	0.629726	2.58697	0.00968249	0.0249704	E5
CPIJ001747	18684	0.47554	0.279265	1.70283	0.0885999	0.158413	E6
CPIJ002469	1873.1	0.48477	0.358877	1.3508	0.17676	0.276712	TF1
CPIJ002780	970.589	1.53509	0.579122	2.65072	0.00803203	0.021358	O5
CPIJ002938	0.694222	-3.3124	3.22844	-1.02601	0.304887	NA	O6
CPIJ002939	8.76205	-0.402798	0.940271	-0.428385	0.668371	0.760101	O7
CPIJ002942	4.23776	-1.97364	1.12438	-1.7553	0.0792074	0.144525	O8
CPIJ002943	76.4942	-3.56712	0.580584	-6.14401	8.04635e-10	1.33546e-08	O9
CPIJ002944	175.419	-5.89911	0.431225	-13.6799	1.33908e-42	8.9788e-40	O10
CPIJ002946	12.4915	-0.937279	0.589044	-1.59119	0.111568	0.191326	O11
CPIJ003304	10531.3	-1.05625	0.188046	-5.617	1.94297e-08	2.48626e-07	O12
CPIJ003637	522.04	-0.0839157	0.226551	-0.370406	0.71108	0.793391	O13
CPIJ003741	193.479	0.852147	0.608884	1.39952	0.161656	0.257835	R15
CPIJ004388	1585.69	-0.56217	0.330183	-1.7026	0.0886427	0.158447	I2
CPIJ004774	7481.15	0.56432	0.366253	1.54079	0.123368	0.207924	I1
CPIJ004868	541.79	2.18656	0.215465	10.1481	3.37876e-24	3.77587e-22	O14
CPIJ004908	8519.01	2.35784	0.702534	3.35619	0.000790239	0.00292488	O15
CPIJ004946	642.672	-3.33367	0.503853	-6.61635	3.6817e-11	7.70492e-10	O16
CPIJ004947	2362.69	-0.397057	0.228316	-1.73906	0.0820238	0.148532	O17
CPIJ005108	16428.3	-1.16063	0.390318	-2.97355	0.00294376	0.00909609	E4
CPIJ005191	1504.59	-2.37657	0.239508	-9.92274	3.31544e-23	3.32795e-21	O18
CPIJ005434	1057.02	-0.562489	0.225598	-2.49333	0.0126553	0.0312292	O19
CPIJ006150	909.959	-2.09204	0.223151	-9.375	6.91727e-21	5.29471e-19	R9
CPIJ006327	1.58654	0.73444	1.60627	0.457233	0.647504	0.743941	O20
CPIJ006492	7412.93	-1.03255	0.286564	-3.6032	0.000314321	0.00132292	O21
CPIJ006515	857.346	-2.888	0.23274	-12.4087	2.34399e-35	8.54179e-33	R5
CPIJ006792	5626.43	-0.424569	0.184193	-2.30503	0.0211652	0.0481923	O22
CPIJ007162	291.175	-1.05652	0.381901	-2.76648	0.00566645	0.0158602	O23
CPIJ007498	570.859	-0.3294	0.171713	-1.91832	0.0550711	0.107256	O24
CPIJ007744	558.402	-0.271933	0.259327	-1.04861	0.294358	0.412189	R10
CPIJ007745	14728.8	-0.691018	0.233563	-2.95859	0.00309046	0.00947255	O25
CPIJ008240	595.242	-1.22486	0.206205	-5.94001	2.84998e-09	4.30011e-08	O26
CPIJ008269	2192.06	0.180416	0.201266	0.896407	0.370036	0.491008	O27
CPIJ008496	461.857	-1.02391	0.216479	-4.72984	2.247e-06	1.75824e-05	R2
CPIJ008497	1345.42	1.43099	0.570099	2.51008	0.0120704	0.0300247	R3
CPIJ008547	540.355	-0.186461	0.243162	-0.766815	0.443191	0.561162	TF2
CPIJ008659	6.65717	1.87833	0.957893	1.9609	0.0498913	0.0987166	O28
CPIJ008965	725.151	-0.538397	0.406005	-1.32608	0.184812	0.286533	O29
CPIJ008997	331.383	0.64581	0.24402	2.64654	0.0081319	0.0215791	O30
CPIJ009594	18.1886	-0.27021	0.570683	-0.473485	0.635867	0.734346	O31
CPIJ009596	67.1319	-4.37378	3.73719	-1.17034	NA	NA	O32
CPIJ010223	0	NA	NA	NA	NA	NA	O33
CPIJ010224	0	NA	NA	NA	NA	NA	O34
CPIJ010495	676.324	-1.57438	0.416826	-3.77708	0.00015868	0.000733032	O35
CPIJ010699	859.767	1.28953	0.504466	2.55622	0.0105816	0.0268851	E1
CPIJ010701	360.799	-1.46185	0.529549	-2.76056	0.00577027	0.0160863	E2
CPIJ010862	103.224	-1.29226	0.381759	-3.38503	0.000711716	0.0026738	R4
CPIJ011508	725.157	-0.158311	0.224044	-0.706605	0.479812	0.595608	R1
CPIJ011783	550.194	1.80533	0.574955	3.13996	0.00168974	0.00564581	O36
CPIJ012247	129.852	-0.0306006	0.921138	-0.0332205	0.973499	0.982857	O37
CPIJ012475	605.801	0.478543	0.45218	1.0583	0.289918	0.407367	R14
CPIJ012894	3142.12	-0.252859	0.276277	-0.915239	0.360066	0.48155	O38
CPIJ012895	492.571	-0.977576	0.300054	-3.258	0.00112199	0.00396959	O39
CPIJ013149	48.1635	0.636532	0.378408	1.68213	0.0925428	0.164367	R11
CPIJ013183	27.8979	-3.13142	0.617217	-5.07345	3.9067e-07	3.71247e-06	O40
CPIJ013317	11.7952	-2.55963	0.814754	-3.1416	0.00168028	0.00562207	O41
CPIJ013319	0.68789	-2.08286	3.33354	-0.624819	0.53209	NA	O42
CPIJ013362	956.622	0.81265	0.255836	3.17645	0.00149092	0.00506634	O43
CPIJ013556	107.962	-1.10672	0.347844	-3.18166	0.00146432	0.00499011	O44
CPIJ013746	401.88	-0.540456	0.244788	-2.20785	0.0272548	0.0593957	TF3
CPIJ014649	1494.24	0.453728	0.260208	1.74371	0.0812092	0.147296	O45
CPIJ014953	3336.31	-0.502742	0.187113	-2.68684	0.00721309	0.0194895	O46
CPIJ014965	15.3169	0.431333	0.776016	0.555829	0.578327	0.683867	O47
CPIJ015380	1505.86	0.108947	0.280607	0.388253	0.697829	0.783503	O48
CPIJ015474	649.512	-0.0481014	0.27614	-0.174192	0.861714	0.905524	O49
CPIJ015679	554.108	-0.977775	0.291433	-3.35506	0.000793476	0.00293541	O50
CPIJ015741	116.011	0.845755	0.242553	3.48688	0.000488685	0.00192587	TF4
CPIJ016046	557.146	-0.0106972	0.303983	-0.03519	0.971928	0.982004	O51
CPIJ016125	2883.58	-0.850021	0.235668	-3.60686	0.000309927	0.001307	O52
CPIJ016275	35.9719	1.33806	0.826255	1.61943	0.105355	0.182661	O53
CPIJ016507	763.836	-1.16416	0.338453	-3.43965	0.000582473	0.00224253	O54
CPIJ016598	223.477	0.819368	0.639276	1.28171	0.199943	0.304502	R8
CPIJ017102	823.92	0.926775	0.329591	2.81189	0.00492508	0.0140766	O55
CPIJ017615	5870.58	-0.795655	0.255119	-3.11876	0.00181616	0.00600953	O56
CPIJ017891	2.16016	-1.7884	1.47407	-1.21324	0.225036	0.333771	O57
CPIJ017907	977.194	1.28649	0.333407	3.85861	0.000114036	0.00055232	O58
CPIJ018010	35.6081	0.52091	0.380379	1.36945	0.170859	0.269335	O59
CPIJ018030	0.994396	-3.86	2.8377	-1.36026	0.173749	0.273043	R6
CPIJ018307	106.522	0.0259861	0.275563	0.0943016	0.92487	0.950517	TF5
CPIJ018343	105.951	1.33374	0.492826	2.70631	0.00680357	0.0185414	R7
CPIJ018876	27.9647	0.117183	0.413537	0.283369	0.776894	0.841882	O60
CPIJ019029	2.7685	-1.36374	1.74381	-0.782047	0.434187	0.552599	O61
CPIJ019376	0	NA	NA	NA	NA	NA	TF6
CPIJ019498	132.504	-0.100534	0.358249	-0.280626	0.778997	0.843616	O62
CPIJ019764	32.0337	1.12243	0.485124	2.31369	0.0206846	0.047278	R12
CPIJ019816	239.672	-1.74759	0.352725	-4.95454	7.25022e-07	6.46121e-06	O63
CPIJ019931	2.12459	-0.252122	1.49091	-0.169106	0.865713	0.908701	O64

## Sheet: IMD
Gene_name	baseMean	log2FoldChange	lfcSE	stat	pvalue	padj	Name in figure 3C
CPIJ000084	2708.48	-0.0574019	0.497145	-0.115463	0.908078	0.938941	TF10
CPIJ000112	608.208	0.68255	0.671523	1.01642	0.309429	0.428498	O65
CPIJ000337	6704.63	-0.251133	0.260206	-0.965133	0.334478	0.455287	O66
CPIJ000672	537.45	-1.32164	0.302178	-4.37373	1.22139e-05	7.8747e-05	R16
CPIJ000820	528.037	0.771039	0.368771	2.09084	0.0365428	0.0758577	O67
CPIJ001156	25.659	-0.291331	0.405637	-0.718207	0.47263	0.588785	O68
CPIJ001323	2.49022	-2.44901	1.55353	-1.57641	0.11493	0.196069	E8
CPIJ001610	1392.67	-0.471	0.185337	-2.54132	0.0110435	0.0278462	O69
CPIJ002079	11.3896	1.0216	1.02652	0.9952	0.319639	0.439477	E9
CPIJ002174	2761.89	-0.478314	0.151291	-3.16155	0.00156934	0.00529633	O70
CPIJ002500	62.0947	0.665717	0.576354	1.15505	0.24807	0.361286	O71
CPIJ002634	1766.34	0.675921	0.479558	1.40947	0.158697	0.254057	O72
CPIJ002859	38083.1	0.264471	0.186313	1.4195	0.155754	0.250111	O73
CPIJ003117	3262.43	1.26998	0.26055	4.87422	1.09238e-06	9.2483e-06	O74
CPIJ003157	2683.09	-1.21022	0.29274	-4.13411	3.56338e-05	0.000202005	O75
CPIJ003304	10531.3	-1.05625	0.188046	-5.617	1.94297e-08	2.48626e-07	O76
CPIJ003650	10.4082	2.12225	0.876652	2.42086	0.0154838	0.0370264	E10
CPIJ003767	10321.1	0.990517	0.442354	2.2392	0.0251431	0.0555843	TF11
CPIJ004339	8.09944	-0.974803	0.756022	-1.28938	0.197265	0.301188	E7
CPIJ004851	468.225	0.185044	0.2164	0.855104	0.392494	0.513472	TF7
CPIJ005141	2213.39	2.44962	0.481634	5.08606	3.65574e-07	3.49379e-06	O77
CPIJ005385	421.129	1.56164	0.518995	3.00897	0.00262138	0.00825052	O78
CPIJ005386	47.1328	0.889547	0.449199	1.9803	0.0476703	0.0948484	O79
CPIJ005387	117.179	1.34103	0.384019	3.4921	0.000479245	0.0018974	O80
CPIJ005476	1955.57	-0.26886	0.228747	-1.17536	0.239852	0.351362	O81
CPIJ005550	1295.33	0.91893	0.233264	3.93944	8.16727e-05	0.000412373	O82
CPIJ005609	525.747	-0.643931	0.287752	-2.2378	0.0252344	0.0557392	O83
CPIJ006004	451.583	-0.586422	0.244102	-2.40237	0.0162894	0.038655	E12
CPIJ006005	847.313	-0.775535	0.230012	-3.37172	0.000747009	0.00278145	E13
CPIJ006370	628.058	1.61015	0.439063	3.66725	0.000245174	0.00107279	O84
CPIJ006558	370.051	-0.296156	0.231538	-1.27908	0.200868	0.305605	R19
CPIJ006561	4047.78	-0.467762	0.157849	-2.96334	0.00304318	0.00934985	R20
CPIJ006716	1205.41	-1.56448	0.193503	-8.08502	6.21553e-16	2.63108e-14	R21
CPIJ006917	3710.87	0.244157	0.211726	1.15318	0.248838	0.362236	O85
CPIJ007107	8.31252	0.0699568	1.09128	0.0641053	0.948886	0.967	O86
CPIJ007108	382.566	1.25942	0.493989	2.54949	0.010788	0.0273335	R22
CPIJ007550	78.9415	-0.815143	0.642408	-1.26889	0.204482	0.310061	O87
CPIJ007565	2.48534	2.14148	1.76549	1.21297	0.225142	0.333899	O88
CPIJ008514	1072.4	0.207232	0.166652	1.2435	0.213683	0.320591	R23
CPIJ008931	260.457	2.01813	0.749056	2.69423	0.00705507	0.0191211	O89
CPIJ009495	173.208	1.50505	0.792887	1.89819	0.0576715	0.111634	O90
CPIJ009900	937.792	-0.712519	0.282653	-2.52082	0.011708	0.0292405	O91
CPIJ009922	81.1336	-1.30171	0.487979	-2.66755	0.00764062	0.0204862	E11
CPIJ010253	1713.93	0.8366	0.472223	1.77162	0.0764573	0.140348	O92
CPIJ010462	278.081	1.70611	0.478342	3.56671	0.000361488	0.00149089	R24
CPIJ010575	1370.73	1.87288	0.760835	2.4616	0.0138317	0.0336392	O93
CPIJ010819	2750.57	0.744243	0.467667	1.5914	0.111521	0.191303	O94
CPIJ010891	629.384	-1.79219	0.197616	-9.06905	1.20059e-19	8.26595e-18	TF9
CPIJ010983	12.0006	-0.899904	0.956364	-0.940964	0.346724	0.467594	O95
CPIJ011282	23.5923	-0.10894	0.885261	-0.123059	0.90206	0.934621	O96
CPIJ012219	2444.84	0.660368	0.388309	1.70062	0.0890137	0.159009	I3
CPIJ012236	3141.04	0.210246	0.197039	1.06703	0.28596	0.40326	TF8
CPIJ012628	620.275	0.158211	0.41936	0.377268	0.705975	0.790056	O97
CPIJ014088	127.483	-0.602628	0.329447	-1.82921	0.0673678	0.126517	I5
CPIJ014163	253.834	1.12611	0.442273	2.54618	0.0108908	0.0275317	O98
CPIJ014404	759.625	1.91988	0.503384	3.81395	0.000136764	0.00064308	O99
CPIJ014411	5021.2	0.296905	0.206899	1.43502	0.151281	0.244448	O100
CPIJ014917	2.1416	0.705672	1.50669	0.468358	0.639529	0.73736	O101
CPIJ014918	86.9749	0.806906	0.50572	1.59556	0.110588	0.190053	O102
CPIJ014995	250.19	-1.71661	0.376404	-4.56054	5.10227e-06	3.6411e-05	O103
CPIJ015672	1165.19	0.408332	0.313683	1.30173	0.193007	0.296347	I4
CPIJ016770	44.8627	-4.61701	0.661219	-6.98256	2.89842e-12	7.27338e-11	R25
CPIJ016771	3.12716	-2.01096	1.14223	-1.76055	0.0783141	0.14327	R26
CPIJ016791	1383.32	1.6036	0.428611	3.74139	0.000183002	0.000830443	O104
CPIJ017054	406.505	1.09269	0.445147	2.45467	0.0141016	0.0341695	O105
CPIJ017193	166.779	-0.791386	0.355796	-2.22427	0.0261303	0.0573854	O106
CPIJ017697	33.5216	-0.443732	0.563599	-0.787318	0.431095	0.549707	O107
CPIJ018078	121.02	2.1539	0.72963	2.95205	0.00315673	0.00963515	O108
CPIJ018079	82.9513	2.76646	0.692665	3.99394	6.49848e-05	0.000338409	O109
CPIJ019231	1154.77	0.000848631	0.184593	0.00459731	0.996332	0.997725	O110
CPIJ020054	2.14819	4.20277	1.75535	2.39426	0.0166537	0.039408	O111

## Sheet: JAK STAT
Gene_name	baseMean	log2FoldChange	lfcSE	stat	pvalue	padj	Name in figure 3C
CPIJ000472	95.3744	-0.500293	0.402297	-1.24359	0.213649	0.32057	E14
CPIJ000699	9103	-1.00813	0.309359	-3.25876	0.001119	0.00396077	I6
CPIJ000915	0	NA	NA	NA	NA	NA	I7
CPIJ001760	210.817	0.274243	0.382661	0.716673	0.473576	0.589569	O112
CPIJ002426	27.3185	0.43551	0.548222	0.794403	0.426961	0.545763	O113
CPIJ002590	675.107	-0.34297	0.219261	-1.56421	0.117769	0.199877	O114
CPIJ003759	434.442	0.44494	0.343206	1.29642	0.19483	0.298613	O115
CPIJ005227	8.05519	2.18198	0.807714	2.70143	0.00690427	0.0187701	O116
CPIJ005489	2079.63	0.953218	0.27074	3.52078	0.000430273	0.00172966	O117
CPIJ006758	5.94735	1.58284	0.972751	1.62717	0.1037	0.180212	O118
CPIJ007019	6240.41	-0.339263	0.348523	-0.973431	0.330339	0.450824	O119
CPIJ007023	96.6308	-1.46091	0.438451	-3.33197	0.000862323	0.00316028	O120
CPIJ007024	654.745	-2.62856	0.26326	-9.98467	1.77895e-23	1.8755e-21	O121
CPIJ007521	1470.27	2.75094	0.52913	5.19898	2.00385e-07	2.03826e-06	O122
CPIJ007985	7108	-0.032883	0.37076	-0.0886908	0.929328	0.953561	O123
CPIJ008475	0.116049	0.206268	4.08047	0.05055	0.959684	NA	O124
CPIJ009131	952.809	-0.284563	0.287856	-0.988559	0.322879	0.443205	O125
CPIJ009163	1876.5	0.438579	0.265591	1.65133	0.0986706	0.173141	O126
CPIJ010299	1765.53	0.952401	0.861263	1.10582	0.268805	0.384108	O127
CPIJ010576	451.293	0.37129	0.312291	1.18892	0.234471	0.345256	O128
CPIJ011483	12318.5	2.41402	0.726625	3.32223	0.000893004	0.00325564	O129
CPIJ011719	4.52147	1.47241	1.05316	1.39808	0.162088	0.258401	O130
CPIJ011775	11820.7	-0.695239	0.181257	-3.83566	0.000125229	0.000597046	O131
CPIJ012013	1738.63	0.230132	0.173176	1.32889	0.183885	0.285571	O132
CPIJ012016	331.097	1.27851	0.241788	5.28772	1.23849e-07	1.33596e-06	O133
CPIJ012522	2.41897	0.829178	1.37406	0.603451	0.546208	0.65658	O134
CPIJ013111	0.630944	2.43632	3.36634	0.72373	0.469232	NA	O135
CPIJ014207	1155.73	-0.490948	0.217366	-2.25863	0.0239065	0.0533117	O136
CPIJ014718	1502.23	-0.537466	0.290201	-1.85204	0.0640194	0.121535	O137
CPIJ014719	3565.5	-1.03417	0.204363	-5.06047	4.18221e-07	3.93414e-06	O138
CPIJ015204	5.13802	-0.205593	0.801928	-0.256374	0.797662	0.857381	O139
CPIJ016369	0	NA	NA	NA	NA	NA	O140
CPIJ016370	1.2488	0.727755	2.02351	0.359649	0.71911	0.800108	O141
CPIJ016372	1.26225	-1.27353	1.93533	-0.658045	0.510509	0.624556	O142
CPIJ016470	0	NA	NA	NA	NA	NA	O143
CPIJ016471	2653.3	1.47054	0.540389	2.72126	0.00650341	0.0178336	R27
CPIJ016699	13.8337	0.323122	0.584054	0.55324	0.580099	0.685382	TF12
CPIJ017416	1602.58	-1.80191	0.220602	-8.16818	3.13085e-16	1.41082e-14	TF13
CPIJ017784	221.996	-0.163401	0.279743	-0.584111	0.559146	0.66702	TF14
CPIJ017974	0.530462	-1.63021	3.56667	-0.457067	0.647623	0.545867	TF15
