# Supplementary material for: Immune gene expression in the mosquito vector Culex quinquefasciatus during an avian malaria infection
Source: Mol Ecol. 2022 Dec 14;32(4):904–19. doi: 10.1111/mec.16799 (PMC10108303; doi:10.1111/mec.16799)
Supplement: Supplementary file 3 — Table S1 [file MEC-32-904-s002.zip › Sup Mat Table 1B.xlsx]

## Sheet: TOLL
Gene_name	baseMean	log2FoldChange	lfcSE	stat	pvalue	padj	Name in figure 3A
CPIJ000312	3523.37	2.85198	0.793422	3.59454	0.000324968	0.00121656	R13
CPIJ000337	8510.64	0.387697	0.25933	1.49499	0.134916	0.190329	O1
CPIJ001059	4.19966	1.54241	1.11778	1.3799	0.167619	0.229292	O2
CPIJ001069	42.5342	0.586613	0.643668	0.911359	0.362106	0.433099	O3
CPIJ001272	203.456	1.74297	0.553974	3.1463	0.00165348	0.00458103	O4
CPIJ001276	1266.58	3.82019	0.797545	4.78994	1.6683e-06	1.8726e-05	E5
CPIJ002469	978.321	3.23151	0.701274	4.60806	4.06444e-06	3.81674e-05	TF1
CPIJ002780	4232.54	-1.41734	0.32082	-4.41789	9.96704e-06	7.77931e-05	O5
CPIJ002938	0.780642	1.58614	2.5065	0.632812	0.526857	0.591071	O6
CPIJ002939	2.31036	4.53489	2.20922	2.05272	0.0401	0.0675628	O7
CPIJ002942	4.48184	0.678228	1.33669	0.507395	0.611877	0.669401	O8
CPIJ002943	160.928	0.953017	0.728095	1.30892	0.190562	0.255784	O9
CPIJ002944	9.06363	1.5474	1.04647	1.47869	0.139223	0.195593	O10
CPIJ002946	12.2571	2.50091	1.00145	2.49728	0.012515	0.025042	O11
CPIJ003304	5354.03	0.191637	0.286259	0.669455	0.503206	0.56877	O12
CPIJ003637	462.328	0.153148	0.370684	0.413149	0.679497	0.730906	O13
CPIJ003741	712.361	-0.397904	0.319271	-1.24629	0.212658	0.280163	R15
CPIJ004388	237.093	2.4354	0.835479	2.91497	0.00355723	0.00864585	I2
CPIJ004774	14219.1	-1.18976	0.295676	-4.02388	5.72478e-05	0.000302681	I1
CPIJ004868	1825.15	-1.19725	0.479303	-2.49789	0.0124935	0.0250108	O14
CPIJ004908	6486.08	3.18411	0.743425	4.28303	1.84368e-05	0.000124254	O15
CPIJ004946	690.493	3.15927	1.02608	3.07897	0.0020772	0.00553789	O16
CPIJ004947	743.343	3.19493	0.73322	4.3574	1.31618e-05	9.65585e-05	O17
CPIJ005108	16978.7	2.14811	0.535448	4.01179	6.02594e-05	0.000315119	E4
CPIJ005191	2073.59	2.36173	0.644718	3.6632	0.000249087	0.000982609	O18
CPIJ005434	646.214	0.663515	0.292634	2.26739	0.0233663	0.0427102	O19
CPIJ006150	945.076	2.55466	0.718275	3.55666	0.000375595	0.00136724	R9
CPIJ006327	0.576749	2.53984	3.97425	0.639075	0.522774	NA	O20
CPIJ006492	1569.36	1.91778	0.340073	5.63932	1.70724e-08	4.93419e-07	O21
CPIJ006515	541.556	2.3343	0.60404	3.86447	0.000111329	0.000514493	R5
CPIJ006792	4407.5	0.757489	0.256962	2.94786	0.00319983	0.00791398	O22
CPIJ007162	91.2601	1.81566	0.470351	3.86023	0.000113279	0.000521059	O23
CPIJ007498	407.461	2.2479	0.539477	4.16681	3.08896e-05	0.000186072	O24
CPIJ007744	112.017	3.24714	0.557457	5.82492	5.71383e-09	1.93553e-07	R10
CPIJ007745	2371.89	3.22453	0.636073	5.06943	3.99012e-07	5.97768e-06	O25
CPIJ008240	79.7833	2.8618	0.572683	4.99719	5.81724e-07	8.05842e-06	O26
CPIJ008269	3505.28	-0.78915	0.27318	-2.88876	0.00386769	0.00927381	O27
CPIJ008496	138.734	1.08881	0.790955	1.37657	0.168644	0.230431	R2
CPIJ008497	2202.6	-1.01455	0.388489	-2.61153	0.00901369	0.0189563	R3
CPIJ008547	737.296	0.333541	0.243486	1.36986	0.170731	0.232808	TF2
CPIJ008659	10.097	2.22263	0.906588	2.45164	0.0142207	0.0279241	O28
CPIJ008965	521.606	1.86432	0.56258	3.31387	0.000920126	0.00282107	O29
CPIJ008997	269.23	0.0454288	0.336274	0.135094	0.892537	0.911632	O30
CPIJ009594	33.9335	-2.35411	0.634605	-3.70958	0.000207606	0.000845891	O31
CPIJ009596	233.289	-3.39248	2.11198	-1.60631	0.108207	0.157881	O32
CPIJ010223	0	NA	NA	NA	NA	NA	O33
CPIJ010224	0.272861	1.47355	4.04671	0.364134	0.715758	NA	O34
CPIJ010495	344.301	2.11084	0.573647	3.67969	0.000233516	0.000932614	O35
CPIJ010699	1911.72	2.96968	0.647243	4.5882	4.47086e-06	4.10172e-05	E1
CPIJ010701	1001.19	2.03024	0.714688	2.84073	0.00450098	0.0105342	E2
CPIJ010862	305.063	2.11414	0.460884	4.58714	4.49351e-06	4.11799e-05	R4
CPIJ011508	329.957	0.719398	0.324414	2.21753	0.0265866	0.047606	R1
CPIJ011783	139.829	3.13785	1.00445	3.12396	0.00178437	0.00487345	O36
CPIJ012247	197.722	3.27354	0.724244	4.51994	6.18559e-06	5.27572e-05	O37
CPIJ012475	203.625	2.27363	0.837578	2.71453	0.00663692	0.0146559	R14
CPIJ012894	799.194	3.25832	0.948302	3.43596	0.000590463	0.00197537	O38
CPIJ012895	140.812	3.10032	0.811393	3.82099	0.000132918	0.000592493	O39
CPIJ013149	37.6084	2.3707	0.591206	4.00993	6.07365e-05	0.000317187	R11
CPIJ013183	54.4369	3.20229	0.830006	3.85815	0.000114246	0.000524741	O40
CPIJ013317	5.26431	1.69627	1.44119	1.17699	0.239198	0.308996	O41
CPIJ013319	0.278089	1.4972	4.04448	0.370183	0.711246	NA	O42
CPIJ013362	398.084	2.28872	0.526708	4.34533	1.39067e-05	0.000100525	O43
CPIJ013556	32.607	3.88132	0.858375	4.5217	6.13437e-06	5.24273e-05	O44
CPIJ013746	275.123	0.702962	0.390786	1.79884	0.0720439	0.11168	TF3
CPIJ014649	1764.9	-0.396242	0.314531	-1.25979	0.207747	0.274925	O45
CPIJ014953	1277.49	2.36316	0.613289	3.85325	0.000116561	0.000533223	O46
CPIJ014965	21.3576	3.36715	0.897254	3.75273	0.000174922	0.00073806	O47
CPIJ015380	2008.4	-0.40932	0.256942	-1.59304	0.11115	0.161443	O48
CPIJ015474	1121	-0.626247	0.356916	-1.75461	0.0793264	0.121306	O49
CPIJ015679	228.209	2.08016	1.02295	2.03349	0.042003	0.0702668	O50
CPIJ015741	983.21	-2.10435	0.526885	-3.99394	6.49835e-05	0.000334746	TF4
CPIJ016046	659.076	-0.426371	0.309368	-1.3782	0.168142	0.229858	O51
CPIJ016125	802.931	2.85868	0.509888	5.60647	2.06489e-08	5.75898e-07	O52
CPIJ016275	45.2543	3.29687	0.988869	3.33398	0.000856128	0.00265945	O53
CPIJ016507	231.933	2.70499	0.786224	3.44048	0.000580689	0.00194813	O54
CPIJ016598	227.6	3.2357	0.64279	5.03383	4.80764e-07	6.93544e-06	R8
CPIJ017102	4445.98	-1.62501	0.419681	-3.87202	0.000107938	0.000501173	O55
CPIJ017615	1466.19	1.66547	0.364494	4.56926	4.89438e-06	4.38788e-05	O56
CPIJ017891	1.03555	2.11421	3.60336	0.586734	0.557382	0.619256	O57
CPIJ017907	4281.96	-1.39768	0.424098	-3.29565	0.000981945	0.00297248	O58
CPIJ018010	20.3186	2.28634	0.844057	2.70875	0.00675367	0.0148627	O59
CPIJ018030	4.84218	3.69965	1.51892	2.43571	0.0148626	0.0289929	R6
CPIJ018307	180.909	0.766228	0.34182	2.24161	0.0249865	0.0451684	TF5
CPIJ018343	154.716	3.43525	0.670962	5.11989	3.05712e-07	4.87251e-06	R7
CPIJ018876	5.36146	1.5394	1.15445	1.33345	0.182385	0.246489	O60
CPIJ019029	0.633846	1.27091	3.21026	0.39589	0.692186	NA	O61
CPIJ019376	0.670579	-1.7591	3.99564	-0.440255	0.659752	NA	TF6
CPIJ019498	39.2587	2.75062	0.916494	3.00125	0.00268877	0.00684942	O62
CPIJ019764	19.698	1.8889	0.68006	2.77754	0.00547715	0.0124379	R12
CPIJ019816	21.7991	1.88966	0.714398	2.64511	0.00816637	0.0174284	O63
CPIJ019931	7.89219	3.84401	1.43175	2.68484	0.00725637	0.015776	O64
CPIJ001747	8986.69	1.56886	0.369141	4.25002	2.13752e-05	0.000139234	E6

## Sheet: IMD
Gene_name	baseMean	log2FoldChange	lfcSE	stat	pvalue	padj	Name in figure 3A
CPIJ000084	1212.99	2.81881	0.694258	4.06018	4.90349e-05	0.00026728	TF10
CPIJ000112	2559.54	-1.65055	0.617333	-2.67368	0.00750247	0.0162163	O65
CPIJ000337	8510.64	0.387697	0.25933	1.49499	0.134916	0.190329	O66
CPIJ000672	488.786	1.10912	0.390474	2.84044	0.00450509	0.0105394	R16
CPIJ000820	1295.63	-1.35001	0.359121	-3.7592	0.000170458	0.000723324	O67
CPIJ001156	10.9897	3.49962	1.19007	2.94067	0.00327498	0.00806653	O68
CPIJ001610	1798.39	1.03923	0.364687	2.84966	0.00437657	0.0103021	O69
CPIJ002174	1910.49	0.417561	0.224755	1.85785	0.0631904	0.0996634	O70
CPIJ002500	228.95	-1.66547	0.497378	-3.3485	0.000812501	0.002549	O71
CPIJ002634	2711.58	-0.139028	0.268292	-0.518195	0.604322	0.662739	O72
CPIJ002859	11013.5	1.25795	0.231645	5.43051	5.61935e-08	1.25882e-06	O73
CPIJ003117	3489.21	-0.572958	0.358563	-1.59793	0.110059	0.16015	O74
CPIJ003157	2276.92	-0.655516	0.240062	-2.73062	0.00632162	0.0140654	O75
CPIJ003304	5354.03	0.191637	0.286259	0.669455	0.503206	0.56877	O76
CPIJ003767	9205.56	2.90831	0.593366	4.90137	9.51692e-07	1.19026e-05	TF11
CPIJ004851	653.536	-0.633828	0.288011	-2.20071	0.0277566	0.0494071	TF7
CPIJ005141	5373.85	-0.976066	0.283849	-3.43868	0.000584566	0.00195917	O77
CPIJ005385	661.452	-0.193113	0.275074	-0.702039	0.482655	0.549364	O78
CPIJ005386	105.607	-1.23197	0.305592	-4.03141	5.54428e-05	0.000294964	O79
CPIJ005387	199.408	-0.409637	0.315385	-1.29885	0.193997	0.259521	O80
CPIJ005476	3312.64	-0.816567	0.293627	-2.78097	0.00541968	0.0123224	O81
CPIJ005550	1887.09	-0.246449	0.253127	-0.97362	0.330245	0.402823	O82
CPIJ005609	273.835	1.51034	0.405559	3.72409	0.000196022	0.000807207	O83
CPIJ006370	1600.43	-1.2397	0.346381	-3.57901	0.000344894	0.00127518	O84
CPIJ006558	288.143	1.62823	0.399225	4.07848	4.53318e-05	0.000251103	R19
CPIJ006561	3609.96	2.04381	0.417651	4.89357	9.9023e-07	1.23008e-05	R20
CPIJ006716	1540.4	2.53989	0.481186	5.2784	1.30314e-07	2.49791e-06	R21
CPIJ006917	3641.25	0.555516	0.246415	2.25439	0.0241717	0.0439662	O85
CPIJ007107	9.30911	2.25838	0.862987	2.61693	0.00887235	0.0187084	O86
CPIJ007108	364.286	1.69722	0.476345	3.56301	0.000366631	0.00134162	R22
CPIJ007550	226.51	3.63156	1.01377	3.58223	0.000340675	0.00126373	O87
CPIJ007565	2.00596	-0.814791	1.47006	-0.554258	0.579403	0.640066	O88
CPIJ008514	1180.7	1.49339	0.536966	2.78117	0.0054164	0.0123166	R23
CPIJ008931	702.95	-0.590613	0.421273	-1.40197	0.160923	0.221527	O89
CPIJ009495	412.608	-0.452324	0.424153	-1.06642	0.286235	0.357799	O90
CPIJ009900	762.759	-0.40614	0.321238	-1.2643	0.206123	0.273079	O91
CPIJ010253	552.264	3.14122	0.672678	4.66973	3.01597e-06	2.99521e-05	O92
CPIJ010462	544.109	-0.374499	0.351464	-1.06554	0.286631	0.358213	R24
CPIJ010575	5011.23	-1.07054	0.301236	-3.55381	0.000379691	0.00138005	O93
CPIJ010819	2165.35	0.305657	0.266862	1.14537	0.252054	0.322789	O94
CPIJ010891	935.761	-1.81597	0.34958	-5.19471	2.05042e-07	3.58159e-06	TF9
CPIJ010983	17.5632	-0.88345	0.900087	-0.981517	0.326338	0.398667	O95
CPIJ011282	17.4334	2.08182	0.736421	2.82694	0.00469951	0.010916	O96
CPIJ012219	7895.92	-1.22321	0.331269	-3.69249	0.000222068	0.000893073	I3
CPIJ012236	2168.5	2.76436	0.513607	5.38226	7.35575e-08	1.57065e-06	TF8
CPIJ012628	1164.1	-0.936361	0.292632	-3.19979	0.00137527	0.0039468	O97
CPIJ014088	515.45	2.542	0.4218	6.02656	1.67488e-09	6.80278e-08	I5
CPIJ014163	606.019	-0.888614	0.393008	-2.26106	0.0237558	0.0433039	O98
CPIJ014404	3085.96	-1.13625	0.453888	-2.50338	0.0123015	0.0246738	O99
CPIJ014411	9677.04	-0.719253	0.283451	-2.53749	0.0111652	0.0227574	O100
CPIJ014917	21.975	-3.53783	0.79554	-4.44708	8.70469e-06	6.99636e-05	O101
CPIJ014918	555.656	-2.70231	0.456643	-5.91778	3.26306e-09	1.21131e-07	O102
CPIJ014995	108.165	0.600389	0.403302	1.48868	0.136571	0.192287	O103
CPIJ015672	2221.69	0.290324	0.302367	0.960169	0.33697	0.409263	I4
CPIJ016770	66.5588	-0.769469	0.580583	-1.32534	0.185059	0.24968	R25
CPIJ016771	2.4877	3.5682	1.84174	1.93741	0.0526956	0.0852812	R26
CPIJ016791	2892.1	-0.551169	0.259814	-2.1214	0.0338879	0.0585464	O104
CPIJ017054	1326.33	-1.43831	0.375882	-3.82648	0.000129987	0.000582541	O105
CPIJ017193	493.001	-2.40542	0.31106	-7.73297	1.05068e-14	2.09311e-12	O106
CPIJ017697	90.1181	-0.87953	0.38708	-2.27222	0.0230734	0.0422258	O107
CPIJ018078	395.488	-0.89813	0.505301	-1.77742	0.0754999	0.116262	O108
CPIJ018079	265.157	-0.907317	0.490476	-1.84987	0.0643324	0.10115	O109
CPIJ019231	875.607	0.947957	0.222673	4.25717	2.07028e-05	0.000135753	O110
CPIJ020054	6.13194	1.49594	1.57234	0.951406	0.341398	0.413413	O111
CPIJ004339	6.08428	2.57059	1.19565	2.14995	0.0315589	0.0550455	E7
CPIJ001323	2.35934	4.56328	2.24221	2.03518	0.0418331	0.0700315	E8
CPIJ002079	4.82629	5.59934	1.67012	3.35265	0.000800406	0.00251814	E9
CPIJ003650	8.52108	3.93698	1.40818	2.7958	0.00517707	0.0118513	E10
CPIJ009922	30.0453	1.43733	0.695519	2.06655	0.0387763	0.0656497	E11
CPIJ006004	484.943	1.4356	0.451563	3.17919	0.00147689	0.00417965	E12
CPIJ006005	967.374	1.60689	0.365853	4.39217	1.12224e-05	8.52843e-05	E13

## Sheet: JAK STAT
Gene_name	baseMean	log2FoldChange	lfcSE	stat	pvalue	padj	Name in figure 3A
CPIJ000472	61.7974	1.67354	0.393499	4.25296	2.1096e-05	0.000137684	E14
CPIJ000699	3607.27	1.75718	0.389961	4.50603	6.6053e-06	5.58812e-05	I6
CPIJ000915	0	NA	NA	NA	NA	NA	I7
CPIJ001760	287.249	0.654734	0.415646	1.57522	0.115206	0.166366	O112
CPIJ002426	44.1561	-1.38711	0.449057	-3.08894	0.00200873	0.00538085	O113
CPIJ003759	563.268	-1.28899	0.361157	-3.56906	0.00035826	0.00131702	O115
CPIJ005227	5.74386	0.935508	1.04935	0.891508	0.372656	0.443719	O116
CPIJ005489	6199.82	-1.45166	0.352793	-4.11476	3.87588e-05	0.000221892	O117
CPIJ006758	7.32158	2.50932	1.05778	2.37225	0.0176802	0.0336625	O118
CPIJ007019	2103.35	2.72984	0.621838	4.38995	1.13377e-05	8.59649e-05	O119
CPIJ007023	14.0128	1.44026	0.915528	1.57315	0.115685	0.166915	O120
CPIJ007024	64.1664	3.1469	0.52486	5.99568	2.02634e-09	8.0735e-08	O121
CPIJ007521	7772.51	-1.72669	0.429454	-4.02065	5.80376e-05	0.000306276	O122
CPIJ007985	10941.8	-0.0405568	0.317243	-0.127841	0.898275	0.916408	O123
CPIJ008475	0.162501	-1.25326	4.08047	0.164268	0.86952	NA	O124
CPIJ009131	633.857	0.287973	0.272635	1.05626	0.290849	0.362591	O125
CPIJ009163	7435.79	-1.8156	0.420035	-4.3225	1.54269e-05	0.000109248	O126
CPIJ010299	3098.14	3.73521	0.9588	3.89571	9.79101e-05	0.000467321	O127
CPIJ010576	165.981	3.70663	0.704087	5.26446	1.40604e-07	2.64664e-06	O128
CPIJ011483	11324.5	3.19456	0.786497	4.06176	4.87038e-05	0.000266082	O129
CPIJ011719	4.66223	0.751197	1.33841	0.56126	0.57462	0.635749	O130
CPIJ011775	12058.1	-1.34336	0.358458	-3.74761	0.000178527	0.000751188	O131
CPIJ012013	869.672	2.67734	0.554135	4.83157	1.35459e-06	1.5896e-05	O132
CPIJ012016	1188.67	-1.58491	0.30186	-5.25048	1.51706e-07	2.80203e-06	O133
CPIJ012522	2.47238	2.65523	1.83122	1.44998	0.147063	0.204858	O134
CPIJ013111	0.634188	-0.347964	4.00287	-0.0869285	0.930728	NA	O135
CPIJ014207	1020	-0.557737	0.288906	-1.93051	0.0535437	0.0864614	O136
CPIJ014718	968.026	1.09513	0.328573	3.33299	0.000859192	0.00266586	O137
CPIJ014719	2627.98	1.0167	0.321289	3.16446	0.00155374	0.00435746	O138
CPIJ015204	2.65124	1.57188	1.83515	0.856542	0.391698	0.462966	O139
CPIJ016369	0	NA	NA	NA	NA	NA	O140
CPIJ016370	1.18452	3.57557	3.24429	1.10211	0.270414	0.341543	O141
CPIJ016372	0.139044	0.670293	4.08047	0.164268	0.86952	NA	O142
CPIJ016470	0	NA	NA	NA	NA	NA	O143
CPIJ016471	8086.46	-0.7288	0.255286	-2.85484	0.00430582	0.0101699	R27
CPIJ016699	11.7104	3.62989	1.0277	3.53204	0.000412367	0.00147133	TF12
CPIJ017416	653.996	3.47424	0.843616	4.11827	3.81734e-05	0.000219441	TF13
CPIJ017784	262.845	-0.653369	0.405166	-1.6126	0.106832	0.156202	TF14
CPIJ017974	1.35198	3.76523	3.12218	1.20596	0.227832	0.296626	TF15
CPIJ002590	896.578	-0.520642	0.244668	-2.12795	0.033341	0.0577446	O114
