# Supplementary material for: Immune gene expression in the mosquito vector Culex quinquefasciatus during an avian malaria infection
Source: Mol Ecol. 2022 Dec 14;32(4):904–19. doi: 10.1111/mec.16799 (PMC10108303; doi:10.1111/mec.16799)
Supplement: Supplementary file 3 — Table S1 [file MEC-32-904-s002.zip › Sup Mat Table 1C.xlsx]

## Sheet: TOLL
Gene_name	baseMean	log2FoldChange	lfcSE	stat	pvalue	padj	Name in figure 3A
CPIJ000312	3653.04	2.87048	0.500091	5.73991	9.47263e-09	8.02879e-08	R13
CPIJ000337	9380.24	-0.60542	0.332265	-1.8221	0.0684399	0.108835	O1
CPIJ001059	10.4382	3.104	1.35328	2.29368	0.0218087	0.0398114	O2
CPIJ001069	56.7853	1.38329	0.507986	2.72309	0.00646751	0.0135386	O3
CPIJ001272	202.188	1.8415	0.456644	4.03268	5.51451e-05	0.000197281	O4
CPIJ001276	9698.41	6.40627	1.57468	4.0683	5.21318e-06	2.41495e-05	E5
CPIJ002469	989.152	3.11388	0.287273	10.8394	2.23844e-27	4.76989e-25	TF1
CPIJ002780	4125.95	-1.16644	0.256021	-4.55602	5.21318e-06	2.41495e-05	O5
CPIJ002938	1.46571	2.59798	2.91039	0.892657	0.372041	0.453182	O6
CPIJ002939	37.9411	5.21481	2.54405	2.04981	NA	NA	O7
CPIJ002942	8.29285	1.35736	1.24867	1.08704	0.27702	0.356619	O8
CPIJ002943	159.282	0.139654	0.425877	0.327922	0.742971	0.789876	O9
CPIJ002944	3.41558	3.94283	1.96812	2.00335	0.0451401	0.0756705	O10
CPIJ002946	19.874	1.04659	0.896842	1.16697	0.243221	0.319824	O11
CPIJ003304	5253.07	-0.110569	0.313311	-0.352905	0.72416	0.773787	O12
CPIJ003637	433.423	0.0193178	0.288587	0.0669392	0.94663	0.957926	O13
CPIJ003741	701.193	-0.285507	0.304227	-0.938469	0.348003	0.43	R15
CPIJ004388	197.047	2.61838	0.481685	5.43587	5.45285e-08	3.96638e-07	I2
CPIJ004774	15624.5	-1.01336	0.318967	-3.17701	0.00148801	0.00366729	I1
CPIJ004868	1836.34	-1.26145	0.428526	-2.9437	0.00324319	0.00731214	O14
CPIJ004908	4910.08	2.99882	0.324421	9.2436	2.38345e-20	1.50628e-18	O15
CPIJ004946	809.284	3.34201	0.572843	5.83407	5.40921e-09	4.86244e-08	O16
CPIJ004947	448.105	3.1655	0.404336	7.82889	4.92189e-15	1.3433e-13	O17
CPIJ005108	14903.1	0.795114	0.431176	1.84406	0.0651745	0.10423	E4
CPIJ005191	2185.52	2.17822	0.402949	5.4057	6.45572e-08	4.61508e-07	O18
CPIJ005434	597.919	0.717213	0.320015	2.24118	0.0250142	0.0449423	O19
CPIJ006150	717.945	1.6491	0.410206	4.02019	5.8152e-05	0.000206659	R9
CPIJ006327	1.52407	2.68324	2.39224	1.12165	0.262013	0.340387	O20
CPIJ006492	1918.34	2.21369	0.315111	7.02511	2.13895e-12	3.71612e-11	O21
CPIJ006515	446.222	0.89832	0.416364	2.15753	0.0309642	0.0542428	R5
CPIJ006792	4756.95	0.677751	0.206433	3.28316	0.00102652	0.00264196	O22
CPIJ007162	100.332	1.87271	0.628247	2.98085	0.00287449	0.00656999	O23
CPIJ007498	457.78	2.31108	0.317476	7.27954	3.3496e-13	6.65954e-12	O24
CPIJ007744	105.277	5.76382	0.679859	8.47796	2.29175e-17	9.0478e-16	R10
CPIJ007745	2754.7	3.58209	0.266133	13.4598	2.69802e-41	3.73698e-38	O25
CPIJ008240	50.6841	1.9262	0.486125	3.96235	7.42141e-05	0.000256821	O26
CPIJ008269	3700.37	-0.27826	0.204238	-1.36243	0.173062	0.240387	O27
CPIJ008496	115.976	0.718464	0.490368	1.46515	0.14288	0.204548	R2
CPIJ008497	2288.68	-0.346311	0.364347	-0.950497	0.34186	0.424319	R3
CPIJ008547	772.43	0.519605	0.256438	2.02624	0.04274	0.0721712	TF2
CPIJ008659	7.21582	0.582032	1.44092	0.40393	0.686264	0.741012	O28
CPIJ008965	601.093	2.63668	0.353625	7.45614	8.90922e-14	1.96133e-12	O29
CPIJ008997	275.387	0.280524	0.478802	0.585887	0.557952	0.62652	O30
CPIJ009594	19.8855	-0.96426	0.742065	-1.29943	0.193797	0.263819	O31
CPIJ009596	175.862	-2.58905	0.553096	-4.68102	2.85454e-06	1.40537e-05	O32
CPIJ010223	0	NA	NA	NA	NA	NA	O33
CPIJ010224	0	NA	NA	NA	NA	NA	O34
CPIJ010495	354.334	2.39979	0.483091	4.96757	6.77965e-07	3.86833e-06	O35
CPIJ010699	8282.15	5.53129	1.13806	4.86029	3.83161e-09	3.57381e-08	E1
CPIJ010701	902.22	2.02545	0.349665	5.79254	6.93293e-09	6.06381e-08	E2
CPIJ010862	335.747	1.35322	0.439992	3.07556	0.0021011	0.00498464	R4
CPIJ011508	350.165	0.408468	0.275071	1.48495	0.137556	0.198035	R1
CPIJ011783	187.994	3.12924	0.644229	4.85734	1.18974e-06	6.38302e-06	O36
CPIJ012247	164.521	4.46875	0.758533	5.8913	3.83161e-09	3.57381e-08	O37
CPIJ012475	191.535	3.33815	1.44951	2.30295	0.0212817	0.0389863	R14
CPIJ012894	541.335	2.84647	0.31817	8.94637	3.67363e-19	1.91571e-17	O38
CPIJ012895	90.1188	3.20867	0.503836	6.36848	1.90914e-10	2.29941e-09	O39
CPIJ013149	33.1679	1.84105	0.68315	2.69495	0.00703994	0.014599	R11
CPIJ013183	41.1179	3.58564	1.07372	3.33945	0.000839445	0.00220696	O40
CPIJ013317	8.32815	1.48536	1.64654	0.902112	0.366998	0.449048	O41
CPIJ013319	0.310977	1.50461	4.0242	0.37389	0.708486	NA	O42
CPIJ013362	428.636	2.48995	0.311589	7.99111	1.33728e-15	3.98333e-14	O43
CPIJ013556	16.6828	4.84355	1.24533	3.88937	0.000100503	0.000337264	O44
CPIJ013746	330.318	0.703368	0.36419	1.93132	0.0534438	0.0879233	TF3
CPIJ014649	1923.93	-0.256024	0.195279	-1.31107	0.189835	0.259563	O45
CPIJ014953	1009.35	2.00419	0.234539	8.54522	1.28296e-17	5.29136e-16	O46
CPIJ014965	20.4908	3.33739	1.08338	3.08053	0.00206634	0.00491058	O47
CPIJ015380	2083.63	-0.0376987	0.209467	-0.179974	0.857173	0.885736	O48
CPIJ015474	1133.36	-0.466287	0.210115	-2.2192	0.0264732	0.0472216	O49
CPIJ015679	175.698	2.20197	0.338837	6.4986	8.1071e-11	1.04944e-09	O50
CPIJ015741	782.872	-2.00034	0.551607	-3.62639	0.000287411	0.000851828	TF4
CPIJ016046	719.385	0.11891	0.269221	0.441681	0.65872	0.716437	O51
CPIJ016125	590.312	3.48949	0.377375	9.24675	2.31432e-20	1.46818e-18	O52
CPIJ016275	43.4257	4.82744	0.917057	5.26406	1.40911e-07	9.36835e-07	O53
CPIJ016507	253.599	2.90041	0.47396	6.11953	9.38511e-10	9.8603e-09	O54
CPIJ016598	195.03	3.07922	0.488852	6.29889	2.99777e-10	3.44816e-09	R8
CPIJ017102	5001.66	-1.68359	0.364254	-4.62201	3.80039e-06	1.81983e-05	O55
CPIJ017615	1758.61	2.38912	0.26303	9.08307	1.05559e-19	6.11325e-18	O56
CPIJ017891	2.05725	4.2524	2.39258	1.77733	0.0755145	0.118319	O57
CPIJ017907	4843	-1.53578	0.307921	-4.98757	6.11435e-07	3.53484e-06	O58
CPIJ018010	17.2772	2.65577	1.14967	2.31003	0.0208866	0.0383639	O59
CPIJ018030	2.66204	1.44729	2.56521	0.5642	0.572618	0.639763	R6
CPIJ018307	191.193	0.793637	0.329	2.41227	0.0158534	0.0300936	TF5
CPIJ018343	132.366	2.73305	0.488308	5.59698	2.1812e-08	1.72527e-07	R7
CPIJ018876	4.69688	1.79667	1.91972	0.935905	0.349322	0.430814	O60
CPIJ019029	1.33475	1.4612	3.08056	0.474329	0.635266	0.695707	O61
CPIJ019376	1.54804	-4.3626	3.36032	-1.29827	0.194194	0.264263	TF6
CPIJ019498	31.8307	3.93958	0.911004	4.32443	1.52924e-05	6.28989e-05	O62
CPIJ019764	14.2531	1.149	1.22584	0.93732	0.348594	0.430332	R12
CPIJ019816	16.6614	3.0777	1.05073	2.92912	0.00339925	0.00762469	O63
CPIJ019931	5.98943	0.661003	1.42621	0.463468	0.643029	0.702589	O64
CPIJ001747	9620.63	1.66929	0.180445	9.25096	2.22487e-20	1.41684e-18	E6

## Sheet: IMD
Gene_name	baseMean	log2FoldChange	lfcSE	stat	pvalue	padj	Name in figure 3C
CPIJ000084	1289.88	2.52448	0.326569	7.73032	1.07279e-14	2.71812e-13	TF10
CPIJ000112	2859.27	-0.910453	0.414782	-2.19501	0.0281626	0.0498977	O65
CPIJ000337	9380.24	-0.60542	0.332265	-1.8221	0.0684399	0.108835	O66
CPIJ000672	541.478	1.46381	0.382432	3.82762	0.000129387	0.000421924	R16
CPIJ000820	1329.91	-0.935164	0.434737	-2.1511	0.0314681	0.055056	O67
CPIJ001156	12.3359	1.66008	1.5707	1.0569	0.290556	0.371116	O68
CPIJ001610	1671.32	0.935175	0.249396	3.74976	0.000177007	0.00055748	O69
CPIJ002174	2150.46	0.225024	0.194011	1.15985	0.246109	0.32283	O70
CPIJ002500	229.543	-0.767655	0.3697	-2.07642	0.0378547	0.0648709	O71
CPIJ002634	2801.78	0.0157077	0.19699	0.0797384	0.936445	0.949701	O72
CPIJ002859	8196.23	0.680691	0.222221	3.06313	0.00219032	0.00517269	O73
CPIJ003117	3600.56	0.170142	0.335119	0.507706	0.61166	0.674075	O74
CPIJ003157	2212.48	-0.559172	0.202767	-2.7577	0.00582089	0.0123137	O75
CPIJ003304	5253.07	-0.110569	0.313311	-0.352905	0.72416	0.773787	O76
CPIJ003767	6897.02	2.84905	0.316064	9.01415	1.98406e-19	1.08835e-17	TF11
CPIJ004851	685.105	-0.498382	0.281324	-1.77156	0.0764679	0.119689	TF7
CPIJ005141	4872.52	-0.477002	0.335222	-1.42294	0.154753	0.21898	O77
CPIJ005385	664.189	-0.312253	0.303087	-1.03024	0.302896	0.38422	O78
CPIJ005386	135.042	-1.85276	0.455309	-4.06922	4.71698e-05	0.000171368	O79
CPIJ005387	212.252	-0.608734	0.273513	-2.22562	0.02604	0.0465838	O80
CPIJ005476	3829.73	-0.696642	0.263421	-2.6446	0.00817883	0.0167085	O81
CPIJ005550	2082.55	0.152739	0.20256	0.754042	0.450824	0.526426	O82
CPIJ005609	324.472	1.34758	0.394811	3.41324	0.000641964	0.00173272	O83
CPIJ006370	1719.48	-0.893323	0.316526	-2.82227	0.00476844	0.0103037	O84
CPIJ006558	287.619	1.59953	0.397461	4.02437	5.71287e-05	0.000203676	R19
CPIJ006561	3532.79	1.75829	0.337874	5.204	1.95046e-07	1.25653e-06	R20
CPIJ006716	2044.17	4.85033	0.319542	15.179	4.87029e-52	1.15642e-48	R21
CPIJ006917	3851.21	0.471257	0.235939	1.99737	0.045785	0.0766666	O85
CPIJ007107	6.03547	2.87542	1.67324	1.71848	0.0857096	0.131893	O86
CPIJ007108	303.552	1.47778	0.482639	3.06188	0.00219952	0.00519218	R22
CPIJ007550	187.555	4.46932	0.572978	7.80016	6.18273e-15	1.64949e-13	O87
CPIJ007565	3.72179	0.4719	1.95175	0.241783	0.808948	0.846643	O88
CPIJ008514	1141.3	1.02629	0.365796	2.80564	0.00502164	0.0107877	R23
CPIJ008931	702.939	-0.670154	0.315155	-2.12643	0.0334678	0.058102	O89
CPIJ009495	468.542	-0.0969039	0.344715	-0.281113	0.778623	0.820797	O90
CPIJ009900	679.179	-0.639754	0.247535	-2.5845	0.00975203	0.0195594	O91
CPIJ010253	289.448	2.8248	0.382977	7.37589	1.63246e-13	3.41297e-12	O92
CPIJ010462	721.784	-0.183556	0.24953	-0.735608	0.461969	0.536575	R24
CPIJ010575	5025.26	-0.689466	0.286663	-2.40515	0.0161659	0.0305889	O93
CPIJ010819	2169.83	-0.0121089	0.193214	-0.0626707	0.950029	0.960547	O94
CPIJ010891	873.267	-1.51927	0.207478	-7.32256	2.43278e-13	4.96137e-12	TF9
CPIJ010983	32.1399	-2.62861	0.670371	-3.92112	8.81376e-05	0.000300069	O95
CPIJ011282	19.1834	5.03701	1.13568	4.43523	9.19722e-06	3.97698e-05	O96
CPIJ012219	8661.74	-1.2779	0.282763	-4.51933	6.20352e-06	2.81641e-05	I3
CPIJ012236	2478.25	2.81565	0.273422	10.2978	7.208e-25	9.98368e-23	TF8
CPIJ012628	1161.85	-0.889995	0.23536	-3.78142	0.000155937	0.000498427	O97
CPIJ014088	482.346	3.97647	0.267535	14.8634	5.69848e-50	1.05238e-46	I5
CPIJ014163	515.584	-0.911183	0.35423	-2.57229	0.0101028	0.0201708	O98
CPIJ014404	3221.96	-0.589543	0.423882	-1.39082	0.16428	0.230111	O99
CPIJ014411	9073.19	-0.683822	0.186376	-3.66904	0.00024346	0.000737076	O100
CPIJ014917	27.7476	-2.52089	0.667145	-3.77862	0.000157701	0.000503142	O101
CPIJ014918	528.64	-2.25946	0.361976	-6.242	4.32e-10	4.80286e-09	O102
CPIJ014995	115.438	0.334315	0.419757	0.796448	0.425772	0.503863	O103
CPIJ015672	2404.65	0.456654	0.232641	1.96291	0.0496561	0.0824016	I4
CPIJ016770	42.337	-1.11345	0.558272	-1.99446	0.0461018	0.0771039	R25
CPIJ016771	3.80833	-2.08523	1.9644	-1.06151	0.288457	0.368747	R26
CPIJ016791	3473.23	-0.292582	0.176038	-1.66204	0.0965053	0.146045	O104
CPIJ017054	1372.65	-0.790997	0.329921	-2.39754	0.0165057	0.0311646	O105
CPIJ017193	470.206	-1.74215	0.311776	-5.58784	2.29909e-08	1.80848e-07	O106
CPIJ017697	73.6958	-0.433341	0.482656	-0.897825	0.369279	0.451175	O107
CPIJ018078	470.424	-0.723622	0.38546	-1.87729	0.060478	0.0978301	O108
CPIJ018079	353.479	-0.69161	0.261675	-2.64301	0.00821717	0.0167848	O109
CPIJ019231	901.251	0.912933	0.211429	4.31792	1.57508e-05	6.4545e-05	O110
CPIJ020054	2.6328	0.269042	2.57733	0.104388	0.916862	0.934287	O111
CPIJ004339	4.97299	3.63044	1.69706	2.13925	0.0324154	0.0565051	E7
CPIJ001323	0.269481	1.32397	4.03959	0.327748	0.743102	0.409991	E8
CPIJ002079	5.42453	3.76325	1.64645	2.28567	0.0222734	0.0405645	E9
CPIJ003650	9.91283	2.40949	1.27645	1.88765	0.0590726	0.0958552	E10
CPIJ009922	25.6403	1.24942	0.999476	1.25008	0.211271	0.28405	E11
CPIJ006004	435.26	1.40556	0.284994	4.9319	8.1432e-07	4.5569e-06	E12
CPIJ006005	971.071	1.42216	0.249444	5.7013	1.18896e-08	9.90565e-08	E13

## Sheet: JAK STAT
Gene_name	baseMean	log2FoldChange	lfcSE	stat	pvalue	padj	Name in figure 3B
CPIJ000472	63.3235	1.50301	0.646049	2.32646	0.0199941	0.0369247	E14
CPIJ000699	2398.03	1.1008	0.267841	4.10988	3.95864e-05	0.000146638	I6
CPIJ000915	0	NA	NA	NA	NA	NA	I7
CPIJ001760	244.484	0.721192	0.363763	1.98259	0.0474132	0.0790981	O112
CPIJ002426	39.2316	-1.72717	0.662786	-2.60592	0.00916277	0.0184958	O113
CPIJ003759	494.148	-0.389247	0.27816	-1.39936	0.161704	0.227134	O115
CPIJ005227	7.01971	-0.106415	1.07206	-0.0992619	0.92093	0.93728	O116
CPIJ005489	7236.39	-1.35157	0.280812	-4.81307	1.48631e-06	7.83259e-06	O117
CPIJ006758	12.567	2.78883	1.37155	2.03334	0.0420181	0.0711475	O118
CPIJ007019	1906.39	2.86002	0.400431	7.14237	9.17386e-13	1.7094e-11	O119
CPIJ007023	14.6048	2.34006	1.07821	2.17033	0.029982	0.0527492	O120
CPIJ007024	271.983	5.36975	0.849427	6.32162	NA	NA	O121
CPIJ007521	7545.09	-1.34395	0.370745	-3.625	0.000288957	0.000855952	O122
CPIJ007985	12193.2	-0.10648	0.226478	-0.470157	0.638243	0.698412	O123
CPIJ008475	0.484881	2.18128	3.98067	0.547968	0.583714	NA	O124
CPIJ009131	744.864	0.77436	0.235936	3.28208	0.00103043	0.00264998	O125
CPIJ009163	7394.63	-1.71876	0.388011	-4.42966	9.43808e-06	4.07244e-05	O126
CPIJ010299	2447.66	3.8321	0.379748	10.0912	6.04529e-24	7.17706e-22	O127
CPIJ010576	193.924	3.81757	0.547266	6.97572	3.04304e-12	5.08837e-11	O128
CPIJ011483	9342.99	3.13885	0.273634	11.471	1.84564e-30	6.13526e-28	O129
CPIJ011719	4.06485	0.72941	1.73431	0.420575	0.674065	0.730022	O130
CPIJ011775	11747.9	-1.50647	0.360317	-4.18097	2.9027e-05	0.000111758	O131
CPIJ012013	1559.93	3.33761	0.390622	8.54436	1.29253e-17	5.30449e-16	O132
CPIJ012016	1193.16	-1.33458	0.271017	-4.92434	8.46472e-07	4.71183e-06	O133
CPIJ012522	1.74137	4.00958	3.2384	1.23814	0.215666	0.289009	O134
CPIJ013111	0.290229	1.41637	4.03148	0.351328	0.725342	NA	O135
CPIJ014207	1078.39	-0.408294	0.235974	-1.73025	0.0835859	0.129139	O136
CPIJ014718	1157.97	1.37149	0.288549	4.75307	2.00355e-06	1.02465e-05	O137
CPIJ014719	3159.87	0.891908	0.266025	3.35273	0.000800195	0.00211297	O138
CPIJ015204	3.56427	3.12535	2.03372	1.53677	0.124351	0.181435	O139
CPIJ016369	0	NA	NA	NA	NA	NA	O140
CPIJ016370	0.290229	1.41637	4.03148	0.351328	0.725342	NA	O141
CPIJ016372	1.58588	3.87492	3.33347	1.16243	0.245062	0.321735	O142
CPIJ016470	0	NA	NA	NA	NA	NA	O143
CPIJ016471	8230.03	-0.619927	0.220547	-2.81087	0.00494085	0.010632	R27
CPIJ016699	8.30335	0.777578	1.23169	0.631309	0.527838	0.598812	TF12
CPIJ017416	656.37	3.57086	0.458796	7.7831	7.07707e-15	1.86711e-13	TF13
CPIJ017784	256.976	-1.13317	0.419974	-2.69819	0.00697186	0.0144777	TF14
CPIJ017974	1.48635	3.77959	3.46005	1.09235	0.274679	0.35413	TF15
CPIJ002590	931.331	-0.34448	0.213815	-1.61111	0.107156	0.160061	O114
