# Supplementary material for: Immune gene expression in the mosquito vector Culex quinquefasciatus during an avian malaria infection
Source: Mol Ecol. 2022 Dec 14;32(4):904–19. doi: 10.1111/mec.16799 (PMC10108303; doi:10.1111/mec.16799)
Supplement: Supplementary file 3 — Table S1 [file MEC-32-904-s002.zip › Sup Mat Table 1D.xlsx]

## Sheet: TOLL
Gene_name	baseMean	log2FoldChange	lfcSE	stat	pvalue	padj	Name in figure 3A
CPIJ000312	2781.8	0.0320216	0.421332	0.0760009	0.939418	0.969279	R13
CPIJ000337	10366.9	-0.815632	0.373612	-2.1831	0.0290287	0.153011	O1
CPIJ001059	6.93596	2.32567	1.21387	1.91591	0.0553761	0.216521	O2
CPIJ001069	85.9389	-0.744785	0.413346	-1.80184	0.0715699	0.248113	O3
CPIJ001272	268.855	0.51702	0.421057	1.22791	0.219481	0.452188	O4
CPIJ001276	1143.19	0.701728	0.535078	1.31145	0.189706	0.417161	E5
CPIJ002469	1360.6	1.06313	0.387529	2.74336	0.00608137	0.0624779	TF1
CPIJ002780	4563.41	-0.968659	0.347627	-2.78649	0.00532818	0.0572854	O5
CPIJ002938	1.57249	2.71337	2.28406	1.18796	0.23485	NA	O6
CPIJ002939	3.22174	-0.228156	1.41431	-0.16132	0.871841	0.936457	O7
CPIJ002942	8.63863	-0.505292	1.09642	-0.460856	0.644902	0.800547	O8
CPIJ002943	224.818	-1.96252	0.417886	-4.69631	2.65e-06	0.000161842	O9
CPIJ002944	16.4554	-0.962943	0.959221	-1.00388	0.315436	0.547809	O10
CPIJ002946	19.9306	1.26545	0.613444	2.06287	0.0391253	0.181202	O11
CPIJ003304	5244.76	-0.230433	0.295332	-0.78025	0.435244	0.650256	O12
CPIJ003637	468.402	0.107627	0.275803	0.390232	0.696365	0.834579	O13
CPIJ003741	789.958	-0.0995298	0.298977	-0.332901	0.739209	0.861258	R15
CPIJ004388	288.059	0.342457	0.421048	0.813344	0.416021	0.63536	I2
CPIJ004774	16202	-0.442082	0.376918	-1.17289	0.240841	0.475177	I1
CPIJ004868	2080.24	0.00839669	0.516253	0.0162647	0.987023	0.993998	O14
CPIJ004908	6517.85	0.671898	0.387921	1.73205	0.0832652	0.269359	O15
CPIJ004946	909.148	0.513293	0.430457	1.19244	0.23309	0.46746	O16
CPIJ004947	1413.99	0.250856	0.411151	0.610131	0.541775	0.731103	O17
CPIJ005108	8948.64	0.161009	0.433329	0.371562	0.710219	0.844302	E4
CPIJ005191	2179.27	0.424288	0.429084	0.988823	0.32275	0.554646	O18
CPIJ005434	663.228	0.170639	0.307395	0.555112	0.578818	0.756785	O19
CPIJ006150	626.932	0.698643	0.434365	1.60843	0.107742	0.308043	R9
CPIJ006327	0.272626	1.33424	4.0381	0.330413	0.741088	NA	O20
CPIJ006492	3050.34	0.869933	0.455261	1.91084	0.0560246	0.217703	O21
CPIJ006515	297.551	-0.182154	0.425037	-0.428559	0.668244	0.814917	R5
CPIJ006792	5424.84	0.0178626	0.30769	0.0580539	0.953706	0.977941	O22
CPIJ007162	98.2556	0.155843	0.462223	0.337159	0.735997	0.859703	O23
CPIJ007498	646.303	0.661717	0.405656	1.63123	0.102843	0.300092	O24
CPIJ007744	216.335	1.3485	0.449181	3.00213	0.00268096	0.0363675	R10
CPIJ007745	4493.9	1.49891	0.492425	3.04394	0.00233502	0.0332321	O25
CPIJ008240	151.761	0.0281847	0.437793	0.0643791	0.948668	0.974884	O26
CPIJ008269	4245.34	-0.34644	0.289675	-1.19596	0.231712	0.466151	O27
CPIJ008496	157.284	-0.294198	0.457109	-0.643606	0.519831	0.715646	R2
CPIJ008497	2563.16	-0.358704	0.353077	-1.01594	0.30966	0.542478	R3
CPIJ008547	904.861	0.354144	0.273971	1.29264	0.196137	0.425021	TF2
CPIJ008659	6.00566	2.07469	1.15507	1.79616	0.0724687	0.249716	O28
CPIJ008965	842.8	0.754368	0.396277	1.90364	0.0569571	0.219522	O29
CPIJ008997	293.585	-0.568363	0.372984	-1.52382	0.127553	0.33664	O30
CPIJ009594	33.1259	-1.42943	0.546519	-2.61552	0.00890919	0.0783112	O31
CPIJ009596	81.8992	-2.85377	2.93397	-0.972666	0.330719	0.561437	O32
CPIJ010223	0	NA	NA	NA	NA	NA	O33
CPIJ010224	0	NA	NA	NA	NA	NA	O34
CPIJ010495	407.241	-0.0510057	0.434524	-0.117383	0.906557	0.952249	O35
CPIJ010699	1602.7	1.44636	0.430531	3.35948	0.000780901	0.0152091	E1
CPIJ010701	762.575	0.843398	0.496255	1.69953	0.0892202	0.278854	E2
CPIJ010862	308.505	0.484373	0.417195	1.16102	0.245633	0.479628	R4
CPIJ011508	374.22	0.168099	0.30968	0.542815	0.587258	0.762204	R1
CPIJ011783	151.007	0.976768	0.377942	2.58444	0.00975379	0.0824863	O36
CPIJ012247	360.995	1.2725	0.469143	2.71239	0.00668009	0.0663385	O37
CPIJ012475	427.303	1.05574	0.524214	2.01395	0.0440143	0.192703	R14
CPIJ012894	844.334	0.792034	0.457528	1.73112	0.0834309	0.269531	O38
CPIJ012895	159.214	0.582369	0.40366	1.44272	0.1491	0.365649	O39
CPIJ013149	55.093	0.538432	0.508052	1.0598	0.289238	0.522246	R11
CPIJ013183	80.3007	0.861099	0.452823	1.90162	0.0572204	0.219956	O40
CPIJ013317	4.52393	0.939139	1.17716	0.797798	0.424987	0.642883	O41
CPIJ013319	0.756126	-3.33025	3.54995	-0.938114	0.348186	NA	O42
CPIJ013362	552.23	0.742565	0.441887	1.68044	0.0928717	0.284689	O43
CPIJ013556	28.221	-0.069541	0.510381	-0.136253	0.891621	0.945523	O44
CPIJ013746	297.791	0.693109	0.327173	2.11848	0.0341345	0.167498	TF3
CPIJ014649	1827.14	-0.249469	0.261052	-0.955631	0.339259	0.569947	O45
CPIJ014953	1602.57	-0.0730473	0.391096	-0.186776	0.851836	0.926445	O46
CPIJ014965	27.2775	0.406895	0.513481	0.792425	0.428113	0.645573	O47
CPIJ015380	2438.35	0.00438878	0.295801	0.0148369	0.988162	0.994243	O48
CPIJ015474	1110.64	-0.251396	0.291663	-0.861939	0.388721	0.613432	O49
CPIJ015679	296.253	0.426858	0.478213	0.892611	0.372065	0.599634	O50
CPIJ015741	841.272	-0.907711	0.585837	-1.54943	0.12128	0.328334	TF4
CPIJ016046	888.725	0.0515543	0.322999	0.159611	0.873187	0.937015	O51
CPIJ016125	1386.27	0.809416	0.454633	1.78037	0.075015	0.254291	O52
CPIJ016275	70.821	0.467118	0.482897	0.967325	0.333382	0.564096	O53
CPIJ016507	480.727	0.980046	0.491346	1.99462	0.0460848	0.197088	O54
CPIJ016598	307.19	0.826879	0.347342	2.38059	0.0172849	0.115436	R8
CPIJ017102	5119.2	-1.0727	0.422198	-2.54076	0.0110612	0.0889995	O55
CPIJ017615	2728.85	0.970566	0.445145	2.18034	0.0292325	0.153467	O56
CPIJ017891	2.73707	0.465963	1.60249	0.290775	0.771223	0.882434	O57
CPIJ017907	4502.45	-0.764553	0.402011	-1.90182	0.0571947	0.219926	O58
CPIJ018010	26.134	-0.984385	0.665504	-1.47916	0.139098	0.352291	O59
CPIJ018030	8.48379	0.524337	0.900434	0.582316	0.560354	0.743943	R6
CPIJ018307	162.79	0.690082	0.330423	2.08848	0.0367547	0.174627	TF5
CPIJ018343	164.345	1.49228	0.369699	4.03648	5.43e-05	0.00204656	R7
CPIJ018876	4.06633	0.392693	1.17198	0.335068	0.737574	0.860351	O60
CPIJ019029	3.0813	-2.20227	1.37876	-1.59728	0.110204	0.311607	O61
CPIJ019376	1.21843	-4.00958	3.02827	-1.32405	0.185487	0.174627	TF6
CPIJ019498	41.7564	0.285979	0.523062	0.546741	0.584556	0.760746	O62
CPIJ019764	22.5699	-0.182141	0.690476	-0.26379	0.791942	0.893094	R12
CPIJ019816	31.3883	-0.150539	0.559329	-0.269143	0.78782	0.891148	O63
CPIJ019931	9.59624	1.9696	0.866972	2.27182	0.0230976	0.136294	O64
CPIJ001747	12591.4	0.103739	0.379966	0.273023	0.784836	0.889714	E6

## Sheet: IMD
Gene_name	baseMean	log2FoldChange	lfcSE	stat	pvalue	padj	Name in figure 3B
CPIJ000084	1698.16	1.07669	0.368353	2.92298	0.00346702	0.0428158	TF10
CPIJ000112	3800.98	-0.697647	0.434732	-1.60478	0.108543	0.308904	O65
CPIJ000337	10366.9	-0.815632	0.373612	-2.1831	0.0290287	0.153011	O66
CPIJ000672	588.857	0.421443	0.363571	1.15918	0.246384	0.480449	R16
CPIJ000820	1625.49	-0.554065	0.42211	-1.31261	0.189315	0.416676	O67
CPIJ001156	10.3434	1.29317	0.988073	1.30878	0.190609	0.418424	O68
CPIJ001610	1922.58	0.384135	0.293828	1.30735	0.191095	0.418839	O69
CPIJ002174	2433.2	0.0063148	0.257982	0.0244777	0.980472	0.990463	O70
CPIJ002500	305.996	-0.894786	0.442326	-2.02291	0.0430825	0.190215	O71
CPIJ002634	3071.96	0.175583	0.265176	0.662136	0.507884	0.706675	O72
CPIJ002859	9001.77	0.105645	0.291127	0.362883	0.716693	0.848049	O73
CPIJ003117	4225.97	0.406514	0.462883	0.87822	0.379824	0.60621	O74
CPIJ003157	2258.68	-0.295774	0.330112	-0.895981	0.370263	0.598285	O75
CPIJ003304	5244.76	-0.230433	0.295332	-0.78025	0.435244	0.650256	O76
CPIJ003767	9524.27	0.467059	0.370694	1.25996	0.207685	0.438535	TF11
CPIJ004851	631.071	-0.315242	0.301671	-1.04499	0.29603	0.529453	TF7
CPIJ005141	5314.21	-0.0687537	0.424485	-0.16197	0.87133	0.936174	O77
CPIJ005385	791.606	0.0373718	0.339248	0.110161	0.912282	0.95539	O78
CPIJ005386	113.097	-0.94171	0.436829	-2.15579	0.0311001	0.159399	O79
CPIJ005387	235.096	-0.270923	0.38315	-0.707095	0.479508	0.6864	O80
CPIJ005476	4327.4	-0.353691	0.353939	-0.999301	0.317649	0.549628	O81
CPIJ005550	2276.6	0.047247	0.276718	0.170741	0.864428	0.933254	O82
CPIJ005609	302.749	0.581415	0.388879	1.49511	0.134887	0.346334	O83
CPIJ006370	1884.48	-0.451116	0.38504	-1.17161	0.241354	0.47543	O84
CPIJ006558	393.937	-0.0302114	0.371882	-0.0812393	0.935252	0.967278	R19
CPIJ006561	3670.39	0.374868	0.387533	0.967319	0.333385	0.564096	R20
CPIJ006716	2163.21	1.22116	0.553542	2.20607	0.0273788	0.148086	R21
CPIJ006917	4174.19	0.250513	0.273869	0.914718	0.36034	0.589967	O85
CPIJ007107	25.1337	-1.00095	0.544635	-1.83783	0.0660871	0.237081	O86
CPIJ007108	559.896	-0.176891	0.353264	-0.500732	0.61656	0.78093	R22
CPIJ007550	209.137	0.996185	0.378269	2.63354	0.00845008	0.076394	O87
CPIJ007565	3.5466	-1.75246	1.23423	-1.41988	0.155643	0.374376	O88
CPIJ008514	1228.83	0.174163	0.407349	0.427553	0.668977	0.81513	R23
CPIJ008931	901.285	-0.279685	0.357507	-0.782321	0.434026	0.649758	O89
CPIJ009495	562.346	0.100126	0.405017	0.247214	0.804742	0.89977	O90
CPIJ009900	681.043	-0.191959	0.28413	-0.675601	0.499294	0.700832	O91
CPIJ010253	517.069	-0.0715411	0.385688	-0.18549	0.852845	0.927298	O92
CPIJ010462	787.018	-0.0488745	0.295268	-0.165526	0.86853	0.935296	R24
CPIJ010575	5475.73	-0.410404	0.368523	-1.11365	0.26543	0.498414	O93
CPIJ010819	2730.28	-0.103025	0.259952	-0.396325	0.691865	0.831629	O94
CPIJ010891	901.326	-1.67336	0.314859	-5.31463	1.07e-07	9.87e-06	TF9
CPIJ010983	15.2883	-0.586298	0.842821	-0.695638	0.486656	0.692268	O95
CPIJ011282	35.1606	1.30284	0.497228	2.62022	0.00878735	0.0777078	O96
CPIJ012219	8543	-0.467614	0.389297	-1.20118	0.229683	0.463627	I3
CPIJ012236	2848	0.849626	0.395955	2.14576	0.0318919	0.161347	TF8
CPIJ012628	1266.79	-0.632524	0.327057	-1.93399	0.0531146	0.21238	O97
CPIJ014088	696.836	0.0372292	0.495015	0.0752083	0.940049	0.96968	I5
CPIJ014163	635.382	0.250012	0.420083	0.595148	0.551745	0.737434	O98
CPIJ014404	4672.9	-0.594869	0.445343	-1.33575	0.18163	0.406542	O99
CPIJ014411	9089.42	-0.398681	0.276829	-1.44017	0.149819	0.36702	O100
CPIJ014917	29.7835	-1.45169	0.72622	-1.99897	0.0456113	0.195906	O101
CPIJ014918	619.128	-1.83993	0.471035	-3.90614	9.38e-05	0.00318162	O102
CPIJ014995	117.713	-0.105449	0.360982	-0.292117	0.770197	0.881636	O103
CPIJ015672	2548.72	-0.0559779	0.258366	-0.216661	0.828472	0.91305	I4
CPIJ016770	94.2732	-1.83735	0.433326	-4.24011	2.23e-05	0.000967593	R25
CPIJ016771	3.56652	0.0531571	1.40222	0.0379092	0.96976	0.986213	R26
CPIJ016791	3573.05	-0.185835	0.272732	-0.681383	0.495629	0.698271	O104
CPIJ017054	1690.89	-0.816148	0.394372	-2.06949	0.0385005	0.179763	O105
CPIJ017193	462.035	-1.55472	0.387892	-4.00814	6.12e-05	0.00227625	O106
CPIJ017697	70.1881	-0.145396	0.432453	-0.336212	0.736711	0.859745	O107
CPIJ018078	599.316	-0.491809	0.342057	-1.4378	0.150491	0.367807	O108
CPIJ018079	368.053	-0.228305	0.398029	-0.573589	0.566246	0.748253	O109
CPIJ019231	1111.28	0.386924	0.271471	1.42529	0.154073	0.372557	O110
CPIJ020054	6.46041	-0.573684	1.12925	-0.50802	0.611439	0.778002	O111
CPIJ004339	13.8716	0.507667	0.748262	0.678461	0.49748	0.699695	E7
CPIJ001323	1.14671	-0.0538418	2.24144	-0.0240211	0.980836	0.679695	E8
CPIJ002079	2.84286	0.99142	1.60069	0.61937	0.535672	0.725916	E9
CPIJ003650	11.1845	0.686297	0.738586	0.929204	0.352783	0.582942	E10
CPIJ009922	35.4608	-0.548123	0.488712	-1.12157	0.262047	0.495944	E11
CPIJ006004	509.033	0.407021	0.296	1.37507	0.169109	0.391421	E12
CPIJ006005	932.135	0.391609	0.341977	1.14513	0.252155	0.485362	E13

## Sheet: JAK STAT
Gene_name	baseMean	log2FoldChange	lfcSE	stat	pvalue	padj	Name in figure 3C
CPIJ000472	83.2467	0.510807	0.45414	1.12478	0.260682	0.494183	E14
CPIJ000699	3434.9	0.195921	0.321893	0.608654	0.542754	0.731441	I6
CPIJ000915	0	NA	NA	NA	NA	NA	I7
CPIJ001760	341.382	0.065697	0.287147	0.228792	0.819031	0.907724	O112
CPIJ002426	45.968	-1.00743	0.446956	-2.25398	0.0241972	0.139318	O113
CPIJ003759	506.314	-0.597559	0.392247	-1.52342	0.127652	0.33664	O115
CPIJ005227	7.82657	1.37912	0.904351	1.52499	0.127262	0.336379	O116
CPIJ005489	7137.4	-0.634618	0.387303	-1.63856	0.101306	0.297772	O117
CPIJ006758	8.95715	3.8509	1.18361	3.25352	0.00113985	0.0199077	O118
CPIJ007019	2361.1	0.2447	0.505726	0.483859	0.628486	0.789135	O119
CPIJ007023	11.0646	0.251986	0.7695	0.327467	0.743315	0.864224	O120
CPIJ007024	84.5892	0.864174	0.587577	1.47074	0.141361	0.355384	O121
CPIJ007521	7847.84	-0.566905	0.444267	-1.27605	0.20194	0.431944	O122
CPIJ007985	11963.6	-0.0343003	0.256053	-0.133958	0.893436	0.946386	O123
CPIJ008475	0.567095	-2.91546	3.94722	-0.73861	0.460144	NA	O124
CPIJ009131	834.075	0.341944	0.309231	1.10579	0.268818	0.501486	O125
CPIJ009163	7478.78	-0.907205	0.472657	-1.91937	0.0549374	0.215579	O126
CPIJ010299	4097.77	0.799594	0.397305	2.01254	0.0441628	0.192881	O127
CPIJ010576	233.631	0.575039	0.379034	1.51712	0.129237	0.338511	O128
CPIJ011483	13409.8	0.74925	0.373248	2.00738	0.0447096	0.193813	O129
CPIJ011719	4.06497	0.40896	1.29384	0.316082	0.75194	0.869034	O130
CPIJ011775	12007.5	-0.923505	0.34778	-2.65543	0.00792079	0.073313	O131
CPIJ012013	1408.4	1.28576	0.427818	3.00538	0.00265249	0.0362992	O132
CPIJ012016	1042.98	-0.723856	0.35972	-2.01228	0.0441908	0.192944	O133
CPIJ012522	3.8659	-0.868592	1.32056	-0.657746	0.510701	0.708301	O134
CPIJ013111	1.02184	1.97933	2.33121	0.849057	0.39585	NA	O135
CPIJ014207	1105.98	-0.16549	0.323275	-0.511917	0.608709	0.77668	O136
CPIJ014718	1382.52	0.367349	0.325749	1.12771	0.259444	0.492993	O137
CPIJ014719	3274.96	0.11756	0.316327	0.371641	0.71016	0.844302	O138
CPIJ015204	5.24208	1.78417	1.13209	1.576	0.115025	0.31959	O139
CPIJ016369	0	NA	NA	NA	NA	NA	O140
CPIJ016370	1.74311	0.287847	1.92606	0.149449	0.8812	0.941106	O141
CPIJ016372	1.12982	-0.117834	2.2476	-0.0524266	0.958189	NA	O142
CPIJ016470	0.378063	-2.33247	4.0419	-0.577073	0.56389	NA	O143
CPIJ016471	8192.53	-0.34437	0.319781	-1.07689	0.281528	0.514253	R27
CPIJ016699	10.9511	0.32499	0.767783	0.423283	0.672089	0.816939	TF12
CPIJ017416	937.658	0.611723	0.421953	1.44974	0.14713	0.363035	TF13
CPIJ017784	269.131	-0.473181	0.398888	-1.18625	0.235524	0.470229	TF14
CPIJ017974	3.45956	-0.387214	1.20553	-0.321198	0.748061	0.866929	TF15
CPIJ002590	968.037	-0.100336	0.295868	-0.339125	0.734515	0.859091	O114
