# Supplementary material for: Immune gene expression in the mosquito vector Culex quinquefasciatus during an avian malaria infection
Source: Mol Ecol. 2022 Dec 14;32(4):904–19. doi: 10.1111/mec.16799 (PMC10108303; doi:10.1111/mec.16799)
Supplement: Supplementary file 4 — Table S2 [file MEC-32-904-s004.xlsx]

## Sheet: TOLL
Gene ID	Gene name	Function	Name in figure 3A
CPIJ010699	cecropin-A	Effector	E1
CPIJ010701	cecropin-A2	Effector	E2
CPIJ010700	cecropin-B	Effector	E3
CPIJ005108	cecropin-B1	Effector	E4
CPIJ001276	defensin anti-microbial peptide	Effector	E5
CPIJ001747	tep3	Effector	E6
CPIJ004774	NF-kappa-B inhibitor cactus	Inhibitor	I1
CPIJ004388	phospholipase A2 inhibitor	Inhibitor	I2
CPIJ000337	isocitrate dehydrogenase cytoplasmic	Others	O1
CPIJ001059	Serine protease	Others	O2
CPIJ001069	leucine-rich repeat-containing G-protein coupled receptor 4 precursor	Others	O3
CPIJ001272	Leucine-rich transmembrane protein	Others	O4
CPIJ002780	leucine-rich repeat protein SHOC-2	Others	O5
CPIJ002938	meprin A subunit beta precursor	Others	O6
CPIJ002939	metalloproteinase, putative	Others	O7
CPIJ002942	zinc metalloproteinase nas-12 precursor	Others	O8
CPIJ002943	Metalloendopeptidase	Others	O9
CPIJ002944	meprin A beta-subunit precursor	Others	O10
CPIJ002946	flavastacin precursor	Others	O11
CPIJ003304	Isocitrate dehydrogenase [NADP]	Others	O12
CPIJ003637	Ecsit	Others	O13
CPIJ004868	chaoptin	Others	O14
CPIJ004908	Sarm1	Others	O15
CPIJ004946	leucine-rich repeat-containing protein 15 precursor	Others	O16
CPIJ004947	Leucine-rich repeat-containing protein 1	Others	O17
CPIJ005191	leucine-rich repeat-containing protein 15 precursor	Others	O18
CPIJ005434	Leucine-rich transmembrane protein	Others	O19
CPIJ006327	astacin	Others	O20
CPIJ006492	apolipoprotein D	Others	O21
CPIJ006792	protein spaetzle	Others	O22
CPIJ007162	peptidoglycan-recognition protein 2	Others	O23
CPIJ007498	trophoblast glycoprotein	Others	O24
CPIJ007745	chaoptin	Others	O25
CPIJ008240	leucine-rich repeat-containing protein 15	Others	O26
CPIJ008269	uncharacterized protein	Others	O27
CPIJ008659	zinc metalloproteinase nas-4	Others	O28
CPIJ008965	leucine-rich repeat and death domain-containing protein 1	Others	O29
CPIJ008997	uncharacterized protein	Others	O30
CPIJ009594	astacin	Others	O31
CPIJ009596	astacin	Others	O32
CPIJ010223	zinc metalloproteinase nas-8 precursor	Others	O33
CPIJ010224	low choriolytic enzyme	Others	O34
CPIJ010495	chaoptin	Others	O35
CPIJ011783	uncharacterized protein	Others	O36
CPIJ012247	slit homolog 1 protein	Others	O37
CPIJ012894	leucine-rich repeat transmembrane neuronal protein 3	Others	O38
CPIJ012895	leucine-rich repeat-containing protein 15	Others	O39
CPIJ013183	leucine-rich repeat-containing G-protein coupled receptor 4 precursor	Others	O40
CPIJ013317	zinc metalloproteinase nas-14	Others	O41
CPIJ013319	zinc metalloproteinase nas-14	Others	O42
CPIJ013362	modular serine protease	Others	O43
CPIJ013556	uncharacterized protein	Others	O44
CPIJ014649	serine protease persephone	Others	O45
CPIJ014953	membrane glycoprotein LIG-1, putative	Others	O46
CPIJ014965	uncharacterized protein	Others	O47
CPIJ015380	probable E3 ubiquitin-protein ligase HERC4	Others	O48
CPIJ015474	serine/threonine-protein kinase pelle	Others	O49
CPIJ015679	prolargin	Others	O50
CPIJ016046	hect E3 ubiquitin ligase, putative	Others	O51
CPIJ016125	leucine-rich repeat-containing protein 40	Others	O52
CPIJ016275	uncharacterized protein	Others	O53
CPIJ016507	uncharacterized protein	Others	O54
CPIJ017102	F-box and wd-40 domain protein	Others	O55
CPIJ017615	apolipoprotein D, putative	Others	O56
CPIJ017891	seminal metalloprotease 1	Others	O57
CPIJ017907	F-box/WD repeat-containing protein 11	Others	O58
CPIJ018010	vasorin precursor	Others	O59
CPIJ018876	leucine-rich repeats and immunoglobulin-like domains protein 1	Others	O60
CPIJ019029	metalloproteinase, putative	Others	O61
CPIJ019498	plant intracellular Ras-group-related LRR protein 3	Others	O62
CPIJ019816	leucine-rich repeat protein soc-2 homolog	Others	O63
CPIJ019931	uncharacterized protein	Others	O64
CPIJ000312	toll-like receptor, putative	Receptor	R13
CPIJ003741	tolloid-like protein 2	Receptor	R15
CPIJ006150	toll-like receptor 8	Receptor	R9
CPIJ006515	toll-like receptor 13	Receptor	R5
CPIJ007744	toll-like receptor 9	Receptor	R10
CPIJ008496	protein toll	Receptor	R2
CPIJ008497	protein toll precursor	Receptor	R3
CPIJ010862	TNF receptor-associated factor 5	Receptor	R4
CPIJ011508	dorsal-ventral patterning protein tolloid precursor	Receptor	R1
CPIJ012475	tolloid-like protein 1	Receptor	R14
CPIJ013149	toll-like receptor Tollo	Receptor	R11
CPIJ016598	toll-like receptor 7	Receptor	R8
CPIJ018030	toll-like receptor 6	Receptor	R6
CPIJ018343	toll-like receptor 6	Receptor	R7
CPIJ019764	toll-like receptor Tollo	Receptor	R12
CPIJ002469	embryonic polarity protein dorsal	Translation factor	TF1
CPIJ008547	myeloid differentiation primary response protein MyD88	Translation factor	TF2
CPIJ013746	protein Tube	Translation factor	TF3
CPIJ015741	embryonic polarity protein dorsal	Translation factor	TF4
CPIJ018307	Myd88	Translation factor	TF5
CPIJ019376	Transcription factor p65	Translation factor	TF6

## Sheet: IMD
Gene ID	Gene name	Family	Name in figure 3B
CPIJ004339	C-type lectin	Effector	E7
CPIJ001323	C-type lectin	Effector	E8
CPIJ002079	C-type lectin	Effector	E9
CPIJ003650	C-type lectin	Effector	E10
CPIJ009922	C-type lectin	Effector	E11
CPIJ006004	Ctl2	Effector	E12
CPIJ006005	Ctl2	Effector	E13
CPIJ012219	FAS-associated factor 1	Inhibitor	I3
CPIJ015672	inhibitor of nuclear factor kappa-B kinase subunit beta	Inhibitor	I4
CPIJ014088	Pirk protein	Inhibitor	I5
CPIJ000112	uncharacterized protein	Others	O65
CPIJ000337	isocitrate dehydrogenase [NADP] cytoplasmic	Others	O66
CPIJ000820	TGF-beta-activated kinase 1 and MAP3K7-binding protein 2	Others	O67
CPIJ001156	mitogen-activated protein kinase 8	Others	O68
CPIJ001610	mitogen-activated protein kinase kinase kinase 4	Others	O69
CPIJ002174	mitogen-activated protein kinase p38b	Others	O70
CPIJ002500	rho GTPase-activating protein 26	Others	O71
CPIJ002634	protein kinase C and casein kinase II substrate protein 3	Others	O72
CPIJ002859	probable isocitrate dehydrogenase [NAD] subunit alpha, mitochondrial	Others	O73
CPIJ003117	dual oxidase	Others	O74
CPIJ003157	dual specificity mitogen-activated protein kinase kinase 6	Others	O75
CPIJ003304	Isocitrate dehydrogenase [NADP]	Others	O76
CPIJ005141	uncharacterized protein	Others	O77
CPIJ005385	tyrosine-protein kinase Fer	Others	O78
CPIJ005386	uncharacterized protein	Others	O79
CPIJ005387	uncharacterized protein	Others	O80
CPIJ005476	sorting nexin-2	Others	O81
CPIJ005550	Centaurin-beta 2	Others	O82
CPIJ005609	PRKCA-binding protein	Others	O83
CPIJ006370	mitogen-activated protein kinase kinase kinase 7	Others	O84
CPIJ006917	uncharacterized protein	Others	O85
CPIJ007107	zinc finger CCCH domain-containing protein 13	Others	O86
CPIJ007550	FCH and double SH3 domains protein 2	Others	O87
CPIJ007565	ubiquitin-conjugating enzyme E2 variant 2	Others	O88
CPIJ008931	Dual specificity mitogen-activated protein kinase kinase hemipterous	Others	O89
CPIJ009495	uncharacterized protein	Others	O90
CPIJ009900	fas-associated death domain protein	Others	O91
CPIJ010253	uncharacterized protein	Others	O92
CPIJ010575	arfGAP with SH3 domain, ANK repeat and PH domain-containing protein	Others	O93
CPIJ010819	amphiphysin	Others	O94
CPIJ010983	protein FAM92A-A	Others	O95
CPIJ011282	islet cell autoantigen 1	Others	O96
CPIJ012628	endophilin-A	Others	O97
CPIJ014163	Endophilin b	Others	O98
CPIJ014404	SLIT-ROBO Rho GTPase-activating protein 1	Others	O99
CPIJ014411	Ubiquitin-conjugating enzyme	Others	O100
CPIJ014917	Slit-robo rho GTPase activating protein 1,3	Others	O101
CPIJ014918	Slit-robo rho GTPase activating protein 1,3	Others	O102
CPIJ014995	caspase-8	Others	O103
CPIJ016791	formin-binding protein 1-like	Others	O104
CPIJ017054	Oligophrenin 1	Others	O105
CPIJ017193	endophilin-B1	Others	O106
CPIJ017697	Endophilin b	Others	O107
CPIJ018078	uncharacterized protein	Others	O108
CPIJ018079	uncharacterized protein	Others	O109
CPIJ019231	death-associated inhibitor of apoptosis 2	Others	O110
CPIJ020054	uncharacterized protein	Others	O111
CPIJ000672	peptidoglycan recognition protein-lc	Receptor	R16
CPIJ006558	peptidoglycan-recognition protein LA	Receptor	R19
CPIJ006561	peptidoglycan-recognition protein LC	Receptor	R20
CPIJ006716	peptidoglycan-recognition protein LB	Receptor	R21
CPIJ007108	Insulin receptor tyrosine kinase substrate	Receptor	R22
CPIJ008514	peptidoglycan-recognition protein SD	Receptor	R23
CPIJ010462	Thyroid receptor interacting protein	Receptor	R24
CPIJ016770	peptidoglycan-recognition protein SC2	Receptor	R25
CPIJ016771	peptidoglycan-recognition protein SC2	Receptor	R26
CPIJ004851	cyclic AMP-dependent transcription factor ATF-2	Translation factor	TF7
CPIJ012236	nuclear factor NF-kappa-B p110 subunit	Translation factor	TF8
CPIJ010891	protein immune deficiency	Translation factor	TF9
CPIJ000084	transcription factor AP-1	Translation factor	TF10
CPIJ003767	transcription factor kayak	Translation factor	TF11

## Sheet: JAK STAT
Gene ID	Gene name	Family	Name in figure 3C
CPIJ017974	Nitric oxide synthase	Effector	E14
CPIJ007019	leukocyte elastase inhibitor	Inhibitors	I6
CPIJ009163	E3 SUMO-protein ligase PIAS2	Inhibitors	I7
CPIJ000472	antithrombin-III precursor	Other	O112
CPIJ000915	Serpin B3	Other	O113
CPIJ001760	tyrosine-protein kinase hopscotch	Other	O114
CPIJ002426	Antichymotrypsin-2	Other	O115
CPIJ003759	serine protease inhibitor, putative	Other	O116
CPIJ005227	serine protease inhibitor, putative	Other	O117
CPIJ005489	GYF domain-containing protein gyf-1	Other	O118
CPIJ006758	serine protease inhibitor 88Ea	Other	O119
CPIJ007023	Serine protease inhibitor	Other	O120
CPIJ007024	Serine protease inhibitor	Other	O121
CPIJ007521	structural maintenance of chromosomes protein 6	Other	O122
CPIJ008475	uncharacterized protein	Other	O123
CPIJ009131	serine protease inhibitor 28Dc	Other	O124
CPIJ010299	nucleoprotein TPR	Other	O125
CPIJ010576	serpin-ZX	Other	O126
CPIJ011483	PFTAIRE-interacting factor 1A, putative	Other	O127
CPIJ011719	serine protease inhibitor, putative	Other	O128
CPIJ011775	serine protease inhibitor 88Ea	Other	O129
CPIJ012013	serine protease inhibitor, serpin	Other	O130
CPIJ012016	n/a	Other	O131
CPIJ012522	uncharacterized protein	Other	O132
CPIJ013111	antithrombin-III precursor	Other	O133
CPIJ014207	probable elongator complex protein 2	Other	O134
CPIJ014718	uncharacterized LOSerine protease inhibitor 4, serpin-4C6048101	Other	O135
CPIJ014719	alaserpin precursor	Other	O136
CPIJ015204	serpin 9, putative	Other	O137
CPIJ016369	SRPN9, putative	Other	O138
CPIJ016370	SRPN9, putative	Other	O139
CPIJ016372	SRPN9, putative	Other	O140
CPIJ016699	Serine protease inhibitor, serpin	Other	O141
CPIJ017784	Serpin B8	Other	O142
CPIJ002590	Amsh	Other	O143
CPIJ017416	cytokine receptor	Receptors	R27
CPIJ000699	uncharacterized LOC6031460	Translation factors	TF12
CPIJ007985	heat shock transcription factor protein	Translation factors	TF13
CPIJ016470	STAT	Translation factors	TF14
CPIJ016471	signal transducer and transcription activator	Translation factors	TF15
