# Supplementary material for: Immune gene expression in the mosquito vector Culex quinquefasciatus during an avian malaria infection
Source: Mol Ecol. 2022 Dec 14;32(4):904–19. doi: 10.1111/mec.16799 (PMC10108303; doi:10.1111/mec.16799)
Supplement: Supplementary file 5 — Table S3 [file MEC-32-904-s005.xlsx]

## Sheet: Hoja1
Gene ID	baseMean	log2FoldChange	lfcSE	stat	pvalue	padj	Molecular funtion	Significant up-regulated in infected group	Specific time-point
CPIJ010299	41.9772	2.91358	0.46973	6.20268	5.55092e-10	7.49374e-08	uncharacterized protein	Yes	30mdpi-8dpi
CPIJ003767	96.8397	1.95248	0.350715	5.56715	2.58939e-08	1.33119e-06	uncharacterized protein	No
CPIJ014088	24.6689	3.34717	0.603758	5.54389	2.95821e-08	1.33119e-06	uncharacterized protein	Yes	30mdpi-8dpi
CPIJ011483	59.5183	2.08884	0.387784	5.3866	7.18022e-08	2.42333e-06	PFTAIRE-interacting factor 1A, putative	No
CPIJ016125	18.1324	3.16761	0.663282	4.77566	1.79123e-06	4.83632e-05	uncharacterized protein	No
CPIJ006716	16.6784	3.00643	0.657957	4.56934	4.89268e-06	0.000110085	n/a	Yes	30mdpi-8dpi
CPIJ010253	17.7935	2.59832	0.60423	4.30022	1.70628e-05	0.000329068	uncharacterized protein	No
CPIJ007745	21.9142	2.15499	0.544406	3.95842	7.54466e-05	0.00127316	leucine-rich repeat-containing protein 15 precursor	Yes	30mdpi-8dpi
CPIJ004908	24.5473	1.86934	0.492582	3.79499	0.000147648	0.00221472	Sarm1	No
CPIJ007019	27.8555	1.8982	0.533326	3.55917	0.000372022	0.0050223	Serine proteinase inhibitor	No
CPIJ017615	44.6855	1.42838	0.411402	3.47197	0.000516645	0.00634065	apolipoprotein D, putative	No
CPIJ004947	7.07653	3.12539	0.960374	3.25435	0.00113652	0.0127859	Leucine-rich repeat-containing protein 1	No
CPIJ014953	20.3906	1.707	0.52952	3.22368	0.00126556	0.0131423	membrane glycoprotein LIG-1, putative	No
CPIJ006492	45.3276	1.37493	0.444173	3.09549	0.00196488	0.0189471	apolipoprotein D, putative	Yes	30mdpi-8dpi
CPIJ001276	28.6458	1.63934	0.54789	2.99209	0.00277075	0.0249368	defensin anti-microbial peptide	Yes	30mdpi-8dpi
CPIJ000312	24.9397	1.34894	0.480471	2.80753	0.00499226	0.0421222	toll-like receptor, putative	Yes	30mdpi-8dpi
CPIJ000084	21.5133	1.24781	0.480479	2.59702	0.00940368	0.00634065	Jun	No
CPIJ012894	7.39201	2.01255	0.80892	2.48795	0.0128483	0.0131413	leucine-rich immune protein	No
CPIJ000699	122.394	0.768353	0.313419	2.45152	0.0142254	0.0491155	salivary Cys-rich secreted protein Vago	Yes	30mdpi-8dpi
CPIJ010699	44.4253	0.998457	0.416671	2.39627	0.0165627	0.0391155	Cecropin A	Yes	30mdpi-8dpi
CPIJ004946	6.41104	2.02785	0.848766	2.38917	0.0168863	0.0291155	leucine-rich repeat-containing protein 15 precursor	Yes	30mdpi-8dpi
CPIJ012236	11.6429	1.44547	0.619919	2.3317	0.0197165	0.0405131	n/a	Yes	30mdpi-8dpi
CPIJ017416	3.07907	2.90382	1.36014	2.13494	0.0327656	0.012904	protein tyrosine phosphatase, putative	No
